# Supplementary material for: 5-Bromo-3-(4-fluoro­phenyl­sulfin­yl)-2,4,6-trimethyl-1-benzofuran
Source: Acta Crystallogr Sect E Struct Rep Online. 2011 Jan 22;67(Pt 2):o471. doi: 10.1107/S1600536811002303 (PMC3051696; doi:10.1107/S1600536811002303)
Supplement: Supplementary file 2 [file e-67-0o471-Isup2.hkl]

# 
# h,k,l, Fc-squared, Fo-squared, sigma(Fo-squared) and status flag 
# 
data_I
_shelx_title ' 1056 IN P-1' 
_shelx_refln_list_code          4 
_shelx_F_calc_maximum      170.03 
_exptl_crystal_F_000       396.00 
_reflns_d_resolution_high  0.7681 
 
loop_ 
 _symmetry_equiv_pos_as_xyz 
 'x, y, z' 
 '-x, -y, -z' 
 
_cell_length_a     7.6121 
_cell_length_b     8.3551 
_cell_length_c    13.0681 
_cell_angle_alpha  71.551 
_cell_angle_beta   84.206 
_cell_angle_gamma  74.850 
 
_shelx_F_squared_multiplier     1.000 
 
loop_ 
 _refln_index_h 
 _refln_index_k 
 _refln_index_l 
 _refln_F_squared_calc 
 _refln_F_squared_meas 
 _refln_F_squared_sigma 
 _refln_observed_status 
   1   0   0       12.09       16.05      0.67 o 
   2   0   0     5315.20     5642.08     37.22 o 
   3   0   0     1714.20     1578.07     12.01 o 
   4   0   0       38.58       35.83      1.36 o 
   5   0   0      773.73      783.48      7.20 o 
   6   0   0       23.82       35.25      2.50 o 
   7   0   0       12.30       15.36      2.36 o 
   8   0   0      432.99      436.71      7.63 o 
   9   0   0        2.18        4.15      4.19 o 
  -9   1   0        2.86        1.52      4.32 o 
  -8   1   0       13.92       15.96      3.42 o 
  -7   1   0      474.26      472.27      7.34 o 
  -6   1   0        2.07        3.44      2.00 o 
  -5   1   0       44.11       37.31      1.75 o 
  -4   1   0      765.87      790.38      7.31 o 
  -3   1   0      651.96      627.48      4.72 o 
  -2   1   0      976.64     1000.52      7.23 o 
  -1   1   0      899.74      993.34     12.17 o 
   0   1   0      925.92     1000.28      6.73 o 
   1   1   0     9382.31     8451.90     56.53 o 
   2   1   0      590.48      643.52      5.91 o 
   3   1   0     1546.83     1526.42     10.89 o 
   4   1   0      708.94      612.16      5.22 o 
   5   1   0      670.26      614.96      5.56 o 
   6   1   0      119.68      116.38      3.31 o 
   7   1   0      340.58      329.89      5.36 o 
   8   1   0      320.37      326.01      7.08 o 
   9   1   0       57.72       62.70      4.80 o 
  -8   2   0        3.52        3.19      3.88 o 
  -7   2   0      486.11      482.13      7.63 o 
  -6   2   0       26.22       29.00      2.43 o 
  -5   2   0      153.16      151.92      3.50 o 
  -4   2   0       17.72       16.03      1.43 o 
  -3   2   0       39.28       40.10      1.23 o 
  -2   2   0     4282.60     4613.40     31.01 o 
  -1   2   0      104.87      101.49      1.57 o 
   0   2   0      692.98      747.74      5.40 o 
   1   2   0     5271.11     5303.56     31.72 o 
   2   2   0      244.57      219.69      2.06 o 
   3   2   0       60.32       58.39      1.34 o 
   4   2   0      508.54      418.30      3.97 o 
   5   2   0       85.91       89.30      2.08 o 
   6   2   0      207.71      232.63      3.65 o 
   7   2   0       73.52       79.13      3.00 o 
   8   2   0        0.60       -0.88      2.50 o 
   9   2   0      210.61      229.76      6.98 o 
  -8   3   0       12.75        4.30      5.29 o 
  -7   3   0      144.71      140.48      5.47 o 
  -6   3   0       90.50       92.31      3.77 o 
  -5   3   0      822.20      824.00      8.32 o 
  -4   3   0      236.18      229.75      3.26 o 
  -3   3   0       77.65       72.57      1.75 o 
  -2   3   0     5802.59     6115.98     41.05 o 
  -1   3   0      674.00      737.21      5.45 o 
   0   3   0        4.08        7.83      0.56 o 
   1   3   0     1510.58     1500.96      9.51 o 
   2   3   0     2927.13     3112.36     20.11 o 
   3   3   0       30.10       39.27      2.28 o 
   4   3   0      493.07      469.36      4.37 o 
   5   3   0     1067.33     1101.26      9.38 o 
   6   3   0     1196.62     1178.47     10.91 o 
   7   3   0        5.16        5.58      2.21 o 
   8   3   0        1.87        1.57      2.60 o 
   9   3   0       24.62       31.24      4.40 o 
  -7   4   0        6.03        6.78      3.83 o 
  -6   4   0      622.72      616.48      8.07 o 
  -5   4   0        0.45       -1.83      1.83 o 
  -4   4   0      674.16      693.20      6.59 o 
  -3   4   0      215.85      211.84      3.46 o 
  -2   4   0        4.78        8.61      1.14 o 
  -1   4   0     2776.71     2859.07     18.83 o 
   0   4   0      257.63      259.68      3.91 o 
   1   4   0     2094.92     2280.97     17.55 o 
   2   4   0     1912.96     1839.63     13.02 o 
   3   4   0      157.63      138.30      2.04 o 
   4   4   0       94.35       82.79      5.18 o 
   5   4   0     1177.90     1133.49      9.47 o 
   6   4   0      139.75      137.20      4.27 o 
   7   4   0       70.80       76.38      3.08 o 
   8   4   0       14.35       16.54      3.18 o 
   9   4   0        3.31        0.19      3.94 o 
  -7   5   0        4.48        1.24      5.24 o 
  -6   5   0        6.95        7.13      2.96 o 
  -5   5   0      290.28      273.26      5.65 o 
  -4   5   0      150.65      157.23      3.23 o 
  -3   5   0      136.39      146.15      4.08 o 
  -2   5   0      418.63      408.72      5.63 o 
  -1   5   0     1738.07     1712.04     12.66 o 
   0   5   0      181.18      193.22      2.50 o 
   1   5   0       31.49       34.55      1.55 o 
   2   5   0      982.69     1049.16      8.18 o 
   3   5   0     1068.68     1095.10      8.15 o 
   4   5   0      390.70      412.82      4.53 o 
   5   5   0       12.49       15.79      1.61 o 
   6   5   0      150.57      140.24      4.16 o 
   7   5   0      243.78      245.23      4.85 o 
   8   5   0        2.91        2.05      3.13 o 
   9   5   0       12.96       14.43      4.33 o 
  -6   6   0       44.13       37.16      4.62 o 
  -5   6   0      177.79      163.21      4.82 o 
  -4   6   0        2.09        1.68      2.30 o 
  -3   6   0      447.84      441.30      8.06 o 
  -2   6   0      235.49      244.33      4.13 o 
  -1   6   0      747.34      738.77      7.09 o 
   0   6   0     1192.87     1218.01     11.09 o 
   1   6   0       37.99       36.11      1.81 o 
   2   6   0        3.65        4.57      1.42 o 
   3   6   0     1365.12     1367.29     11.29 o 
   4   6   0       68.97       69.62      2.22 o 
   5   6   0       11.75       14.01      1.84 o 
   6   6   0       11.40       11.52      2.02 o 
   7   6   0       17.97       13.60      3.25 o 
   8   6   0       75.50       86.50      4.87 o 
   9   6   0        0.30       -0.21      5.38 o 
  -5   7   0        3.88        3.26      4.83 o 
  -4   7   0      178.64      173.41     13.84 o 
  -3   7   0       51.56       53.07      4.40 o 
  -2   7   0      124.99      120.43      3.60 o 
  -1   7   0        7.38        6.98      1.96 o 
   0   7   0     1708.77     1626.84     14.53 o 
   1   7   0        8.45        9.75      1.78 o 
   2   7   0       79.86       66.47      3.55 o 
   3   7   0       52.50       62.43      2.53 o 
   4   7   0      375.48      339.18      5.33 o 
   5   7   0       29.02       36.02      2.31 o 
   6   7   0      174.28      171.29      4.47 o 
   7   7   0       44.52       44.18      4.09 o 
   8   7   0      159.50      172.02      6.50 o 
  -4   8   0       44.69       47.36      7.50 o 
  -3   8   0       89.10       91.80      6.38 o 
  -2   8   0       68.22       77.29      5.07 o 
  -1   8   0        1.50        1.74      2.58 o 
   0   8   0        1.09       -0.44      2.43 o 
   1   8   0      742.74      719.10     10.83 o 
   2   8   0        9.53        6.13      2.18 o 
   3   8   0       10.05       10.48      2.36 o 
   4   8   0      139.31      142.98      4.17 o 
   5   8   0       77.62       82.85      3.62 o 
   6   8   0        5.58        6.35      3.47 o 
   7   8   0       22.31       22.30      4.02 o 
  -2   9   0      134.88      132.91      7.76 o 
  -1   9   0       84.64       75.88      6.06 o 
   0   9   0       19.76       21.59      3.71 o 
   1   9   0      153.91      162.48      6.08 o 
   2   9   0       41.59       43.85      3.91 o 
   3   9   0       38.25       26.78      3.68 o 
   4   9   0      112.54      120.45      5.56 o 
   5   9   0        6.02       -0.22      2.85 o 
   6   9   0       45.71       51.00      6.71 o 
   1  10   0        7.95        6.06      4.86 o 
   2  10   0      146.48      137.28      6.33 o 
   3  10   0       26.48       28.90      4.78 o 
   4  10   0       31.43       36.52      4.82 o 
  -3 -10   1      110.68      114.71      8.53 o 
  -2 -10   1       32.50       40.60      8.81 o 
  -6  -9   1       50.76       53.17     11.31 o 
  -5  -9   1       19.15       20.02      6.27 o 
  -4  -9   1      156.38      153.29      5.57 o 
  -3  -9   1       22.63       28.62      3.88 o 
  -2  -9   1       44.77       46.38      4.17 o 
  -1  -9   1       26.58       34.09      5.28 o 
   0  -9   1        0.72        0.63      4.64 o 
   1  -9   1       35.93       46.87      4.72 o 
   2  -9   1        0.23       -0.86      6.31 o 
  -7  -8   1       54.01       58.96      6.52 o 
  -6  -8   1       22.65       11.99      3.99 o 
  -5  -8   1      117.66      116.96      4.70 o 
  -4  -8   1        6.42        4.84      3.08 o 
  -3  -8   1       68.20       70.88      3.95 o 
  -2  -8   1      177.24      176.55      5.52 o 
  -1  -8   1       94.80       99.43      4.63 o 
   0  -8   1        5.65        8.05      3.07 o 
   1  -8   1      283.32      288.30      7.19 o 
   2  -8   1       13.19       12.95      4.46 o 
   3  -8   1       13.86       12.71      4.66 o 
  -8  -7   1        0.35        1.25      3.95 o 
  -7  -7   1        5.51        2.16      4.14 o 
  -6  -7   1      375.93      374.64      6.29 o 
  -5  -7   1       90.35       86.01      3.01 o 
  -4  -7   1      306.65      289.47      4.57 o 
  -3  -7   1      327.39      332.50      8.18 o 
  -2  -7   1     1098.96     1016.00     12.65 o 
  -1  -7   1       44.08       45.48      3.09 o 
   0  -7   1        8.97        4.67      2.55 o 
   1  -7   1      134.26      137.44      4.33 o 
   2  -7   1      701.41      700.84     10.39 o 
   3  -7   1      211.82      199.41      5.94 o 
   4  -7   1       33.89       34.26      3.92 o 
   5  -7   1        3.45        2.17      4.13 o 
  -8  -6   1       64.01       69.87      6.10 o 
  -7  -6   1        3.66        4.85      3.37 o 
  -6  -6   1      354.59      359.08      9.37 o 
  -5  -6   1      272.35      256.96      7.02 o 
  -4  -6   1       74.39       75.19      2.26 o 
  -3  -6   1      736.70      728.30      8.52 o 
  -2  -6   1        8.87        7.71      1.48 o 
  -1  -6   1     1072.36     1043.93      9.68 o 
   0  -6   1       41.85       40.66      2.41 o 
   1  -6   1       45.58       49.63      2.59 o 
   2  -6   1      810.71      828.21     10.88 o 
   3  -6   1      119.09      124.66      4.45 o 
   4  -6   1       36.28       31.52      3.38 o 
   5  -6   1      337.23      338.83      8.47 o 
   6  -6   1        2.97        1.14      4.12 o 
  -9  -5   1       64.88       57.52      4.85 o 
  -8  -5   1       11.93       12.48      3.68 o 
  -7  -5   1        0.31       -1.07      2.09 o 
  -6  -5   1        3.52        2.17      1.77 o 
  -5  -5   1     1030.99     1038.94     10.11 o 
  -4  -5   1      894.10      886.79     11.01 o 
  -3  -5   1      127.27      122.37      2.47 o 
  -2  -5   1      642.77      631.16      5.67 o 
  -1  -5   1      453.66      468.28      4.76 o 
   0  -5   1      634.94      674.94      5.83 o 
   1  -5   1      228.96      214.95      4.20 o 
   2  -5   1       40.40       46.21      2.20 o 
   3  -5   1      765.15      708.63      7.91 o 
   4  -5   1        8.62        9.81      2.58 o 
   5  -5   1       55.64       55.59      3.74 o 
   6  -5   1      134.46      133.94      5.18 o 
   7  -5   1       40.52       30.46      4.71 o 
  -9  -4   1        8.43        8.12      5.34 o 
  -8  -4   1      334.86      310.12      6.61 o 
  -7  -4   1        0.70        2.29      2.24 o 
  -6  -4   1       65.58       64.42      2.47 o 
  -5  -4   1      622.49      628.92      6.08 o 
  -4  -4   1      304.59      304.37      3.62 o 
  -3  -4   1      848.65      825.23      8.13 o 
  -2  -4   1       28.50       54.59      1.42 o 
  -1  -4   1       28.48       20.51      0.94 o 
   0  -4   1      631.81      579.95      4.47 o 
   1  -4   1      199.30      188.44      2.28 o 
   2  -4   1       18.06       17.55      1.00 o 
   3  -4   1     1147.29     1158.39     10.37 o 
   4  -4   1        5.93        9.26      1.67 o 
   5  -4   1       17.98       15.45      2.22 o 
   6  -4   1      301.89      295.76      5.42 o 
   7  -4   1       23.02       28.02      5.36 o 
  -9  -3   1        1.72       -4.28      4.28 o 
  -8  -3   1      180.64      157.01      4.90 o 
  -7  -3   1      292.03      286.81      4.99 o 
  -6  -3   1       37.00       31.76      2.06 o 
  -5  -3   1      293.64      302.47      4.08 o 
  -4  -3   1     2202.99     2257.62     17.20 o 
  -3  -3   1     2082.52     2191.61     15.33 o 
  -2  -3   1     2665.33     2680.60     16.21 o 
  -1  -3   1       13.81       34.28      1.49 o 
   0  -3   1     2605.14     2745.71     19.39 o 
   1  -3   1      278.57      246.85      2.46 o 
   2  -3   1       18.41       28.20      1.23 o 
   3  -3   1     1379.22     1411.86     11.13 o 
   4  -3   1      670.38      686.29      8.20 o 
   5  -3   1      100.10      101.26      3.16 o 
   6  -3   1       85.63       78.94      3.09 o 
   7  -3   1      355.41      363.56      7.51 o 
   8  -3   1       39.00       24.51      8.02 o 
  -9  -2   1        9.26       11.14      4.04 o 
  -8  -2   1       31.54       36.59      2.96 o 
  -7  -2   1      876.02      865.12      9.55 o 
  -6  -2   1       82.30       73.42      2.44 o 
  -5  -2   1       28.16       30.99      1.59 o 
  -4  -2   1     3330.52     3477.50     25.70 o 
  -3  -2   1      466.52      486.97      4.12 o 
  -2  -2   1     3308.32     3409.91     24.47 o 
  -1  -2   1     1768.31     1702.62     12.09 o 
   0  -2   1     3976.22     4162.33     27.27 o 
   1  -2   1     6991.01     7056.22     43.56 o 
   2  -2   1      230.44      211.61      2.32 o 
   3  -2   1      104.74       92.84      1.86 o 
   4  -2   1     1372.75     1406.45     11.14 o 
   5  -2   1      115.95      117.69      2.89 o 
   6  -2   1       22.92       20.15      2.30 o 
   7  -2   1      181.93      191.38      6.41 o 
   8  -2   1       11.48       13.21      3.82 o 
  -9  -1   1       43.19       50.20      5.34 o 
  -8  -1   1       26.83       22.38      2.88 o 
  -7  -1   1       99.26      102.40      3.29 o 
  -6  -1   1      450.21      452.26      5.50 o 
  -5  -1   1      172.52      190.81      3.25 o 
  -4  -1   1     1082.68     1082.09      8.84 o 
  -3  -1   1      779.42      710.73      5.94 o 
  -2  -1   1      345.75      327.38      3.47 o 
  -1  -1   1      555.79      552.11      3.83 o 
   0  -1   1      272.22      295.67      5.34 o 
   1  -1   1     8671.54     8422.94     55.05 o 
   2  -1   1      780.47      907.16      8.12 o 
   3  -1   1      180.58      202.75      2.94 o 
   4  -1   1      189.00      178.12      2.46 o 
   5  -1   1     1698.84     1639.67     16.96 o 
   6  -1   1       20.21       17.78      2.16 o 
   7  -1   1       11.92       15.48      2.40 o 
   8  -1   1      213.27      213.96      6.38 o 
   9  -1   1      102.11      105.20      5.41 o 
  -9   0   1      135.17      133.75      5.85 o 
  -8   0   1       22.90       23.19      3.31 o 
  -7   0   1        5.76        2.97      2.47 o 
  -6   0   1     2221.10     2226.05     19.08 o 
  -5   0   1       18.20       19.44      1.47 o 
  -4   0   1     1008.20     1046.99      7.99 o 
  -3   0   1      676.22      636.42      5.43 o 
  -2   0   1      173.23      167.60      1.81 o 
  -1   0   1       44.61       47.39      0.62 o 
   0   0   1     1726.82     1637.63     35.51 o 
   1   0   1        7.90        8.85      0.22 o 
   2   0   1    28909.77    26092.42    183.76 o 
   3   0   1      147.76      155.21      2.16 o 
   4   0   1      900.50      982.80      8.67 o 
   5   0   1     1001.72      939.11      7.66 o 
   6   0   1       64.22       64.05      2.35 o 
   7   0   1       63.33       65.74      2.77 o 
   8   0   1      150.93      157.19      4.97 o 
   9   0   1       15.30       16.23      7.24 o 
  -9   1   1       53.25       68.84      6.30 o 
  -8   1   1       19.07       18.01      3.90 o 
  -7   1   1        3.35       -0.55      2.56 o 
  -6   1   1     1159.50     1170.68     11.99 o 
  -5   1   1      806.08      815.78      6.94 o 
  -4   1   1      419.68      438.24      4.50 o 
  -3   1   1      805.81      734.44      8.33 o 
  -2   1   1     2960.62     3123.94     23.91 o 
  -1   1   1     2065.44     2181.13     14.72 o 
   0   1   1      318.22      365.99      2.37 o 
   1   1   1     3411.19     3522.08     20.83 o 
   2   1   1      248.93      201.99      2.63 o 
   3   1   1     5315.65     5511.21     37.03 o 
   4   1   1       10.60        8.76      0.93 o 
   5   1   1      735.61      700.99      6.08 o 
   6   1   1      461.21      445.67      5.36 o 
   7   1   1      291.45      282.17      4.61 o 
   8   1   1       59.69       55.99      3.62 o 
   9   1   1       19.56       14.22      4.21 o 
  -8   2   1      191.45      202.71      6.68 o 
  -7   2   1        0.97        0.72      2.73 o 
  -6   2   1       20.67       22.34      2.43 o 
  -5   2   1     1206.10     1173.87     10.54 o 
  -4   2   1        4.09        4.33      1.08 o 
  -3   2   1      103.54       89.04      2.20 o 
  -2   2   1      320.16      291.09      4.82 o 
  -1   2   1       22.04       27.73      0.86 o 
   0   2   1     2255.01     2443.29     14.27 o 
   1   2   1     4562.11     4886.43     33.33 o 
   2   2   1     2108.73     2135.26     13.10 o 
   3   2   1     7680.35     7657.23     48.40 o 
   4   2   1       70.25       71.98      1.65 o 
   5   2   1       71.91       72.26      1.85 o 
   6   2   1     1927.81     1853.33     15.87 o 
   7   2   1       82.82       83.68      2.84 o 
   8   2   1        8.96       11.35      2.98 o 
   9   2   1       35.94       34.91      4.49 o 
  -8   3   1      273.30      280.31     10.14 o 
  -7   3   1       42.77       42.06      3.54 o 
  -6   3   1       25.09       27.66      2.83 o 
  -5   3   1      378.22      374.27      4.57 o 
  -4   3   1      369.21      377.45      4.16 o 
  -3   3   1      751.95      738.24      9.11 o 
  -2   3   1       38.74       57.11      1.55 o 
  -1   3   1     1940.71     2066.59     14.57 o 
   0   3   1     2972.77     3088.57     19.03 o 
   1   3   1      238.98      255.09      2.11 o 
   2   3   1        0.28        1.65      0.55 o 
   3   3   1       78.73       62.33      1.40 o 
   4   3   1     2019.46     2139.20     18.30 o 
   5   3   1       44.53       44.68      1.61 o 
   6   3   1      686.09      653.88      7.00 o 
   7   3   1      586.95      556.68      7.09 o 
   8   3   1       94.29       93.41      3.57 o 
   9   3   1        8.57        7.24      4.02 o 
  -7   4   1      177.12      191.52      8.62 o 
  -6   4   1       39.34       33.68      3.16 o 
  -5   4   1      194.59      173.18      3.44 o 
  -4   4   1     1814.82     1815.71     15.63 o 
  -3   4   1      165.74      167.54      2.90 o 
  -2   4   1      566.01      577.66      7.30 o 
  -1   4   1      918.89      924.10      6.53 o 
   0   4   1       88.59       78.87      2.34 o 
   1   4   1      633.93      603.44      4.30 o 
   2   4   1      122.18      150.76      1.87 o 
   3   4   1      208.77      198.03      2.28 o 
   4   4   1      861.33      793.89      5.87 o 
   5   4   1      135.27      140.38      2.55 o 
   6   4   1       28.13       31.55      1.92 o 
   7   4   1      689.37      661.43      8.01 o 
   8   4   1        4.24        5.77      2.68 o 
   9   4   1       23.02       24.49      4.37 o 
  -7   5   1      175.34      184.56      6.73 o 
  -6   5   1       10.93        6.55      3.88 o 
  -5   5   1       70.54       65.14      2.69 o 
  -4   5   1      227.01      214.39      5.08 o 
  -3   5   1      517.86      521.76      6.05 o 
  -2   5   1      615.67      637.66      6.67 o 
  -1   5   1      754.09      793.64      6.06 o 
   0   5   1       49.87       54.52      2.04 o 
   1   5   1     1646.72     1617.53     11.32 o 
   2   5   1      128.32      115.09      2.01 o 
   3   5   1       13.99       19.57      1.65 o 
   4   5   1     2113.84     2153.78     14.76 o 
   5   5   1      581.63      575.89      5.83 o 
   6   5   1       10.85       10.89      1.83 o 
   7   5   1      186.50      187.80      6.08 o 
   8   5   1       73.61       64.80      4.30 o 
   9   5   1      148.60      140.72      5.98 o 
  -6   6   1      230.23      234.53      6.79 o 
  -5   6   1        0.87       -1.04      2.85 o 
  -4   6   1       58.18       59.58      3.80 o 
  -3   6   1      924.32      928.41     10.13 o 
  -2   6   1       22.80       27.62      2.38 o 
  -1   6   1      196.11      200.84      3.16 o 
   0   6   1      611.08      633.10      7.91 o 
   1   6   1      124.91      120.21      3.14 o 
   2   6   1     1244.88     1233.83     10.30 o 
   3   6   1       19.63       18.84      1.56 o 
   4   6   1       44.61       42.04      1.94 o 
   5   6   1     2493.85     2476.76     19.13 o 
   6   6   1        0.05       -1.19      2.18 o 
   7   6   1      143.89      148.25      4.32 o 
   8   6   1       31.23       29.79      4.88 o 
   9   6   1       18.91       22.79      4.51 o 
  -5   7   1       10.88        6.69      3.59 o 
  -4   7   1        9.11       14.30      2.73 o 
  -3   7   1       15.03       15.27      2.47 o 
  -2   7   1      398.64      393.50      5.63 o 
  -1   7   1      159.52      162.39      3.67 o 
   0   7   1      157.80      152.26      3.59 o 
   1   7   1      403.37      379.19      6.45 o 
   2   7   1     1249.72     1185.69     11.09 o 
   3   7   1       13.29       11.39      1.78 o 
   4   7   1       48.42       48.17      2.25 o 
   5   7   1      323.04      341.56      4.78 o 
   6   7   1      303.37      281.09      5.35 o 
   7   7   1       18.60       16.69      3.28 o 
   8   7   1       33.01       32.86      4.77 o 
  -4   8   1      121.69      122.99      7.26 o 
  -3   8   1       10.98       13.66      3.59 o 
  -2   8   1      108.18       98.08      4.66 o 
  -1   8   1      109.62      114.89      4.94 o 
   0   8   1       64.51       64.32      4.64 o 
   1   8   1        5.52        8.81      2.11 o 
   2   8   1       24.28       20.11      2.30 o 
   3   8   1      736.19      712.37     11.69 o 
   4   8   1        0.38       -0.38      2.09 o 
   5   8   1       61.70       58.60      3.06 o 
   6   8   1       49.27       51.97      3.67 o 
   7   8   1        6.96        8.83      3.95 o 
   8   8   1       44.87       42.82      4.72 o 
  -2   9   1       77.34       75.90      6.31 o 
  -1   9   1       80.37       78.82      3.97 o 
   0   9   1      226.54      214.60      5.90 o 
   1   9   1       35.61       32.06      3.10 o 
   2   9   1        3.48        7.73      2.80 o 
   3   9   1      416.47      380.67      6.99 o 
   4   9   1       24.56       22.13      3.15 o 
   5   9   1        1.14       -0.73      2.93 o 
   6   9   1      176.75      183.12      6.41 o 
   7   9   1       36.02       36.64      4.52 o 
   0  10   1       31.23       35.60      9.34 o 
   1  10   1        5.46        6.27      4.80 o 
   2  10   1       17.92       12.01      4.93 o 
   3  10   1        4.80        7.28      3.04 o 
   4  10   1      163.76      165.20      5.62 o 
   5  10   1        0.41       -0.92      3.68 o 
  -5  -9   2      124.60      123.39     10.42 o 
  -4  -9   2       22.82       16.21      5.02 o 
  -3  -9   2        1.72       -2.88      4.56 o 
  -2  -9   2      281.72      277.20     12.88 o 
  -1  -9   2      108.12      119.56      8.47 o 
   0  -9   2      121.02      135.31      7.24 o 
   1  -9   2       38.58       51.67      4.97 o 
  -7  -8   2       19.97       23.04      6.13 o 
  -6  -8   2       42.27       46.68      4.52 o 
  -5  -8   2       60.91       66.40      4.35 o 
  -4  -8   2        7.02       -0.15      3.96 o 
  -3  -8   2        2.21        0.24      3.91 o 
  -2  -8   2       19.69       28.36      4.76 o 
  -1  -8   2        6.75        4.31      4.74 o 
   0  -8   2       42.55       51.42      4.99 o 
   1  -8   2      148.39      157.57      8.05 o 
   2  -8   2       17.94       22.97      4.84 o 
   3  -8   2      250.72      274.88      9.87 o 
  -8  -7   2      103.57       88.60     13.02 o 
  -7  -7   2      112.75      105.92      7.15 o 
  -6  -7   2        5.22        3.10      3.26 o 
  -5  -7   2        2.37        2.23      2.99 o 
  -4  -7   2      567.97      562.22      8.84 o 
  -3  -7   2       35.37       31.86      3.09 o 
  -2  -7   2       71.11       75.17      3.58 o 
  -1  -7   2      114.80      124.54      9.88 o 
   0  -7   2      202.26      186.85     11.80 o 
   1  -7   2        3.47        2.31      2.90 o 
   2  -7   2      163.86      170.86      6.89 o 
   3  -7   2       47.22       52.88      4.99 o 
   4  -7   2      263.52      261.32      9.06 o 
  -8  -6   2        0.54       -2.64      3.55 o 
  -7  -6   2      164.68      183.08      5.65 o 
  -6  -6   2       18.79       21.59      2.29 o 
  -5  -6   2       22.59       17.57      2.46 o 
  -4  -6   2      490.93      467.76      6.50 o 
  -3  -6   2        2.21        0.85      2.14 o 
  -2  -6   2        2.85        1.35      2.09 o 
  -1  -6   2      724.65      712.94     10.82 o 
   0  -6   2        0.47        0.73      2.32 o 
   1  -6   2     1044.42     1056.86     11.71 o 
   2  -6   2      102.58      109.69      4.30 o 
   3  -6   2       68.07       73.87      4.78 o 
   4  -6   2      506.29      502.60     10.73 o 
   5  -6   2       30.57       28.86      4.67 o 
   6  -6   2       12.14        7.26      4.92 o 
  -9  -5   2       24.99       21.53      4.27 o 
  -8  -5   2       23.41       22.54      3.87 o 
  -7  -5   2      130.55      132.84      3.99 o 
  -6  -5   2       32.52       36.59      2.33 o 
  -5  -5   2      178.96      173.43      3.20 o 
  -4  -5   2        9.73       10.15      1.40 o 
  -3  -5   2     1034.85     1030.74      9.69 o 
  -2  -5   2       94.44      100.52      2.92 o 
  -1  -5   2      586.21      577.30      6.16 o 
   0  -5   2     1021.20     1040.50      9.69 o 
   1  -5   2     1311.55     1329.58     12.02 o 
   2  -5   2      996.93     1026.35     11.11 o 
   3  -5   2      280.22      288.34      5.82 o 
   4  -5   2      181.69      178.46      5.20 o 
   5  -5   2      200.70      202.60      7.40 o 
   6  -5   2        0.20       -4.11      4.11 o 
  -9  -4   2       38.74       49.26      4.71 o 
  -8  -4   2       37.36       35.35      3.94 o 
  -7  -4   2       76.77       73.95      2.87 o 
  -6  -4   2      848.53      853.70      9.71 o 
  -5  -4   2       39.42       42.81      2.46 o 
  -4  -4   2      499.04      482.76      4.84 o 
  -3  -4   2     1616.16     1534.07     10.91 o 
  -2  -4   2       80.80       71.41      3.85 o 
  -1  -4   2      582.60      630.22     11.02 o 
   0  -4   2       69.68       60.48      1.79 o 
   1  -4   2      459.32      460.85      5.01 o 
   2  -4   2      803.23      761.11      6.99 o 
   3  -4   2      533.59      520.36      6.57 o 
   4  -4   2        3.41        2.05      2.18 o 
   5  -4   2      318.29      328.98      6.51 o 
   6  -4   2        6.43        6.24      3.08 o 
   7  -4   2        2.84        3.38      3.63 o 
  -9  -3   2      203.61      217.84      6.86 o 
  -8  -3   2      229.05      238.66      6.64 o 
  -7  -3   2        2.30        4.28      2.16 o 
  -6  -3   2      318.08      322.61      4.66 o 
  -5  -3   2      105.65      102.24      2.56 o 
  -4  -3   2      333.07      326.34      3.57 o 
  -3  -3   2      865.52      881.38      8.24 o 
  -2  -3   2     1491.33     1553.64     12.83 o 
  -1  -3   2     3468.48     3849.08     52.50 o 
   0  -3   2     1039.55     1111.95      9.47 o 
   1  -3   2      566.62      530.48      5.16 o 
   2  -3   2     1493.93     1544.97     17.57 o 
   3  -3   2       16.12       14.71      1.36 o 
   4  -3   2      252.98      265.05      5.01 o 
   5  -3   2       80.54       89.63      3.41 o 
   6  -3   2      173.14      179.21      4.52 o 
   7  -3   2        3.01        2.28      4.01 o 
   8  -3   2        1.64        1.28      5.50 o 
  -9  -2   2       14.31       12.23      4.20 o 
  -8  -2   2      172.16      161.80      5.05 o 
  -7  -2   2       69.50       69.72      2.83 o 
  -6  -2   2      142.64      137.24      3.16 o 
  -5  -2   2     2120.62     2088.29     17.30 o 
  -4  -2   2       68.63       78.27      1.96 o 
  -3  -2   2      367.59      351.86      3.98 o 
  -2  -2   2     2700.07     2579.62     20.50 o 
  -1  -2   2       70.59       63.50      1.64 o 
   0  -2   2     3591.06     3785.66     32.13 o 
   1  -2   2     1968.04     2023.13     16.10 o 
   2  -2   2       66.86       60.92      1.49 o 
   3  -2   2     2394.75     2335.74     19.46 o 
   4  -2   2      227.77      236.36      2.74 o 
   5  -2   2       48.65       51.39      2.00 o 
   6  -2   2      396.98      397.30      5.13 o 
   7  -2   2       12.36       15.48      4.01 o 
   8  -2   2        7.76       13.87      5.30 o 
  -9  -1   2      134.30      149.31      6.04 o 
  -8  -1   2      473.24      444.85     10.78 o 
  -7  -1   2      144.80      136.13      3.83 o 
  -6  -1   2      161.91      158.03      3.73 o 
  -5  -1   2      711.43      683.46      7.73 o 
  -4  -1   2     1440.33     1449.65     11.25 o 
  -3  -1   2        3.76        6.63      1.39 o 
  -2  -1   2      915.85      874.80      7.18 o 
  -1  -1   2     6066.84     6133.72     69.40 o 
   0  -1   2      900.90      929.05     10.64 o 
   1  -1   2     3587.30     3712.36     32.23 o 
   2  -1   2       74.90       50.65      1.18 o 
   3  -1   2     5815.56     6223.03     40.61 o 
   4  -1   2       44.23       43.39      1.22 o 
   5  -1   2       46.70       48.39      1.71 o 
   6  -1   2      299.53      284.64      4.33 o 
   7  -1   2      215.38      221.05      5.86 o 
   8  -1   2       31.06       27.76      3.66 o 
   9  -1   2        9.21       11.29      7.89 o 
  -9   0   2        5.26        8.97      4.28 o 
  -8   0   2       56.28       50.44      5.16 o 
  -7   0   2      125.07      119.48      6.04 o 
  -6   0   2      185.00      188.70      4.72 o 
  -5   0   2       17.11       10.79      1.40 o 
  -4   0   2     2283.78     2313.63     18.89 o 
  -3   0   2      498.17      538.46      4.81 o 
  -2   0   2      180.68      185.84      2.11 o 
  -1   0   2     8704.15     7926.03    149.68 o 
   0   0   2      181.42      175.73      4.74 o 
   1   0   2       16.09       18.49      0.71 o 
   2   0   2    18066.80    16858.45    125.07 o 
   3   0   2        3.59        2.70      0.45 o 
   4   0   2     8920.74     9315.32     60.95 o 
   5   0   2       76.68       85.24      2.42 o 
   6   0   2        1.35        0.66      1.67 o 
   7   0   2      360.02      365.50      5.26 o 
   8   0   2        1.31       -1.20      3.25 o 
   9   0   2        1.96        2.87      4.53 o 
  -9   1   2        5.71       -1.89      4.72 o 
  -8   1   2       17.43       19.50      3.94 o 
  -7   1   2      182.40      201.23      5.01 o 
  -6   1   2        5.41        4.34      2.18 o 
  -5   1   2       68.57       80.13      2.41 o 
  -4   1   2      748.63      755.28      6.73 o 
  -3   1   2     1634.22     1686.54     12.92 o 
  -2   1   2     1021.09     1063.71     12.23 o 
  -1   1   2      539.46      565.67      4.28 o 
   0   1   2     2490.25     2547.16     19.79 o 
   1   1   2     3279.92     3327.44     24.24 o 
   2   1   2       46.43       46.76      0.97 o 
   3   1   2      320.08      317.53      3.05 o 
   4   1   2        8.85        9.24      0.92 o 
   5   1   2      771.96      789.58      6.64 o 
   6   1   2      156.97      157.94      3.27 o 
   7   1   2      124.11      120.87      3.33 o 
   8   1   2       39.89       34.57      5.17 o 
   9   1   2        1.83       -3.08      7.15 o 
  -8   2   2       70.23       71.05      4.93 o 
  -7   2   2       60.29       59.88      3.59 o 
  -6   2   2      426.46      423.15     10.80 o 
  -5   2   2      479.18      462.57      5.65 o 
  -4   2   2       78.91       87.80      2.20 o 
  -3   2   2     5285.50     5476.90     36.91 o 
  -2   2   2      688.57      723.22      5.64 o 
  -1   2   2       46.25       47.48      1.22 o 
   0   2   2     1896.41     2033.22     12.45 o 
   1   2   2     2209.40     2341.54     14.23 o 
   2   2   2     2421.62     2514.49     16.03 o 
   3   2   2      266.73      208.70      3.38 o 
   4   2   2      398.25      382.46      3.68 o 
   5   2   2     1910.88     1921.09     14.08 o 
   6   2   2       47.14       56.62      2.73 o 
   7   2   2       23.28       20.50      2.23 o 
   8   2   2      420.00      427.84     10.33 o 
   9   2   2       21.75       15.58      4.33 o 
  -8   3   2        9.49        7.51      5.30 o 
  -7   3   2      239.28      233.13      8.96 o 
  -6   3   2      621.76      615.72      7.54 o 
  -5   3   2      573.70      588.86      7.29 o 
  -4   3   2        3.42        6.58      1.29 o 
  -3   3   2     2406.57     2545.65     19.21 o 
  -2   3   2     1141.34     1173.25      8.81 o 
  -1   3   2     1273.78     1402.24      9.53 o 
   0   3   2     2970.73     3187.80     18.69 o 
   1   3   2     3144.29     3410.56     19.88 o 
   2   3   2     2596.76     2656.28     16.34 o 
   3   3   2      613.33      594.63      4.34 o 
   4   3   2      862.47      890.33      6.27 o 
   5   3   2      443.01      396.17      4.15 o 
   6   3   2      246.50      261.27      4.04 o 
   7   3   2       39.69       44.21      2.45 o 
   8   3   2      415.51      396.80      6.23 o 
   9   3   2       95.11       81.89      4.80 o 
  -7   4   2       31.05       41.74      4.38 o 
  -6   4   2       29.36       19.41      2.59 o 
  -5   4   2      410.08      427.35      6.07 o 
  -4   4   2      198.87      203.72      4.19 o 
  -3   4   2        5.63        5.61      1.24 o 
  -2   4   2     3427.80     3591.25     24.85 o 
  -1   4   2      113.68      122.86      2.15 o 
   0   4   2      631.73      694.11      5.20 o 
   1   4   2     2898.45     3013.76     17.88 o 
   2   4   2      236.84      267.87      2.53 o 
   3   4   2     1690.94     1745.71     11.78 o 
   4   4   2      137.78      121.28      1.98 o 
   5   4   2      103.33       97.01      2.09 o 
   6   4   2      200.78      192.79      3.84 o 
   7   4   2        0.90        0.34      2.23 o 
   8   4   2        1.36        0.26      2.90 o 
   9   4   2      199.89      197.03      6.65 o 
  -7   5   2       37.67       33.88      5.38 o 
  -6   5   2       50.24       45.99      3.12 o 
  -5   5   2      372.19      378.59      6.02 o 
  -4   5   2        6.62        5.74      1.88 o 
  -3   5   2        2.74        6.65      1.58 o 
  -2   5   2      560.30      532.87      5.22 o 
  -1   5   2      347.29      349.55      3.42 o 
   0   5   2      393.05      397.63      3.59 o 
   1   5   2     1066.15     1181.39      7.81 o 
   2   5   2       94.38       93.99      1.85 o 
   3   5   2     1741.11     1752.24     11.52 o 
   4   5   2      156.92      160.20      2.41 o 
   5   5   2       82.79       79.44      2.13 o 
   6   5   2      755.75      747.78      8.47 o 
   7   5   2       34.06       34.15      2.74 o 
   8   5   2        0.30        2.86      3.00 o 
   9   5   2       13.34       17.54      4.21 o 
  -6   6   2       10.79        6.78      4.64 o 
  -5   6   2        7.24        4.67      2.86 o 
  -4   6   2      829.17      802.31      9.35 o 
  -3   6   2        0.85        0.51      1.81 o 
  -2   6   2      544.56      560.22      6.44 o 
  -1   6   2     2562.40     2603.94     18.85 o 
   0   6   2        0.38        2.82      1.14 o 
   1   6   2     1560.57     1575.45     11.37 o 
   2   6   2      718.26      693.34      5.80 o 
   3   6   2      527.22      521.36      4.80 o 
   4   6   2       30.49       34.20      1.83 o 
   5   6   2        1.86        3.88      1.70 o 
   6   6   2       28.62       24.50      2.46 o 
   7   6   2      425.65      430.11      7.76 o 
   8   6   2       16.07       19.53      3.88 o 
   9   6   2        9.41       12.42      4.20 o 
  -5   7   2        0.22        0.44      3.04 o 
  -4   7   2      237.64      236.53      6.39 o 
  -3   7   2        3.17        2.74      2.26 o 
  -2   7   2       16.03       13.16      2.06 o 
  -1   7   2      482.70      476.44      6.08 o 
   0   7   2      665.52      677.25      7.41 o 
   1   7   2       25.76       24.82      2.46 o 
   2   7   2      439.53      440.00      5.57 o 
   3   7   2      402.37      392.45      4.88 o 
   4   7   2      841.35      814.56      9.19 o 
   5   7   2       20.33       18.76      2.10 o 
   6   7   2      108.62      102.00      3.54 o 
   7   7   2       81.65       89.05      4.55 o 
   8   7   2      249.48      240.90      7.05 o 
  -4   8   2       78.48       82.30      4.73 o 
  -3   8   2      253.80      254.21      6.63 o 
  -2   8   2      104.75      102.52      6.43 o 
  -1   8   2       40.44       42.80      3.72 o 
   0   8   2      208.23      202.48      4.57 o 
   1   8   2      180.53      183.92      4.17 o 
   2   8   2       21.31       18.29      2.20 o 
   3   8   2      137.10      145.70      3.71 o 
   4   8   2        3.91        4.82      2.13 o 
   5   8   2      260.80      257.88      6.74 o 
   6   8   2        9.33        6.30      3.09 o 
   7   8   2       22.31       24.43      4.08 o 
   8   8   2      109.98      121.76      5.65 o 
  -3   9   2      171.27      162.33      6.75 o 
  -2   9   2       16.40       12.95      3.53 o 
  -1   9   2        5.19        5.30      3.15 o 
   0   9   2      125.66      130.99      5.12 o 
   1   9   2      141.95      140.10      6.61 o 
   2   9   2       61.09       64.52      5.22 o 
   3   9   2       23.34       22.32      2.77 o 
   4   9   2       23.85       20.91      2.82 o 
   5   9   2       49.77       50.47      4.09 o 
   6   9   2        0.89        0.32      3.77 o 
   7   9   2        0.01        2.91      3.99 o 
   0  10   2       51.82       56.35      4.17 o 
   1  10   2      191.69      196.54      6.39 o 
   2  10   2      166.49      184.55      6.13 o 
   3  10   2        6.07        0.45      3.43 o 
   4  10   2       39.24       32.85      3.64 o 
   5  10   2        4.99        8.52      3.98 o 
  -5  -9   3       15.11       19.24      5.71 o 
  -4  -9   3       28.39       32.12      9.12 o 
  -3  -9   3       85.99       83.12      8.24 o 
  -2  -9   3       15.35       16.53      5.10 o 
  -1  -9   3        0.72       -2.74      4.91 o 
   0  -9   3       58.32       54.91      6.22 o 
  -6  -8   3      130.78      149.11      7.27 o 
  -5  -8   3        7.00        4.12      4.76 o 
  -4  -8   3       10.50       16.87      4.51 o 
  -3  -8   3      408.56      411.78     10.02 o 
  -2  -8   3        3.85        5.50      4.17 o 
  -1  -8   3        4.54       -2.25      4.06 o 
   0  -8   3       61.45       67.77      7.04 o 
   1  -8   3       15.22       15.38      4.14 o 
   2  -8   3       11.77       12.37      4.87 o 
   3  -8   3       25.04       28.86      8.73 o 
  -7  -7   3       89.66      104.13      9.68 o 
  -6  -7   3       91.14       89.08      6.16 o 
  -5  -7   3       82.67       89.55      5.49 o 
  -4  -7   3       19.03       19.73      5.39 o 
  -3  -7   3      179.20      151.23      6.42 o 
  -2  -7   3      843.72      792.15     13.34 o 
  -1  -7   3        3.87        4.67      3.56 o 
   0  -7   3      320.48      312.23     10.53 o 
   1  -7   3      158.25      166.35      6.83 o 
   2  -7   3      136.66      139.86      6.16 o 
   3  -7   3        9.03        4.06      4.34 o 
   4  -7   3      154.83      167.12      7.40 o 
  -8  -6   3       13.94       12.77      5.89 o 
  -7  -6   3        2.89       -0.26      3.49 o 
  -6  -6   3       83.12      100.26      4.87 o 
  -5  -6   3      362.20      366.10      5.98 o 
  -4  -6   3       62.02       69.17      5.70 o 
  -3  -6   3       53.73       52.84      3.96 o 
  -2  -6   3      530.99      488.74      9.31 o 
  -1  -6   3       56.88       54.57      3.74 o 
   0  -6   3       20.50       27.50      4.25 o 
   1  -6   3      114.62      122.98      4.72 o 
   2  -6   3        7.29        6.27      3.19 o 
   3  -6   3       87.11       91.58      5.21 o 
   4  -6   3       55.27       62.62      5.14 o 
   5  -6   3       59.56       67.53      5.66 o 
  -8  -5   3        2.47        8.44      5.35 o 
  -7  -5   3       88.02       98.28      4.60 o 
  -6  -5   3       68.99       74.98      5.68 o 
  -5  -5   3     1224.53     1234.45     17.48 o 
  -4  -5   3       33.18       35.98      2.26 o 
  -3  -5   3      261.92      255.35      6.76 o 
  -2  -5   3      447.06      428.11      5.76 o 
  -1  -5   3      544.88      559.49      6.78 o 
   0  -5   3      117.79      121.00      5.16 o 
   1  -5   3       99.54      107.95      4.29 o 
   2  -5   3      321.07      335.29      6.53 o 
   3  -5   3      311.80      307.67     11.50 o 
   4  -5   3       43.87       43.47      4.19 o 
   5  -5   3      113.59      114.93      6.27 o 
   6  -5   3       16.60       14.76      4.62 o 
  -9  -4   3       81.40       87.12      5.14 o 
  -8  -4   3       63.31       55.04      4.00 o 
  -7  -4   3      181.26      183.80      7.86 o 
  -6  -4   3        5.83        6.04      2.00 o 
  -5  -4   3       26.57       24.53      2.18 o 
  -4  -4   3     2286.16     2280.78     19.01 o 
  -3  -4   3      179.08      176.27      4.16 o 
  -2  -4   3       20.74       24.81      1.70 o 
  -1  -4   3     1744.38     1623.23     15.08 o 
   0  -4   3        6.01       15.54      1.38 o 
   1  -4   3       58.81       65.08      2.78 o 
   2  -4   3      221.40      220.49      3.68 o 
   3  -4   3       40.35       38.41      2.25 o 
   4  -4   3      245.57      225.16      8.63 o 
   5  -4   3      305.15      294.49      6.80 o 
   6  -4   3        0.18        3.72      3.80 o 
   7  -4   3      147.97      138.22      9.16 o 
  -9  -3   3       58.74       57.04      6.58 o 
  -8  -3   3      585.04      609.35     22.74 o 
  -7  -3   3      624.49      615.10      7.68 o 
  -6  -3   3      257.11      250.55      5.40 o 
  -5  -3   3      138.71      133.90      2.77 o 
  -4  -3   3      773.51      768.72      8.23 o 
  -3  -3   3      281.88      255.04      4.56 o 
  -2  -3   3     1235.12     1299.77     11.48 o 
  -1  -3   3      235.31      213.48      3.88 o 
   0  -3   3     3072.97     3089.72     26.76 o 
   1  -3   3      951.10     1053.15     12.27 o 
   2  -3   3      823.59      878.18      8.24 o 
   3  -3   3      550.54      546.69      5.73 o 
   4  -3   3      665.41      636.02      7.31 o 
   5  -3   3      259.49      233.93      5.09 o 
   6  -3   3      183.01      184.58      5.73 o 
   7  -3   3       89.72       89.15     23.28 o 
   8  -3   3       72.64       83.13     11.05 o 
  -9  -2   3       27.47       20.67      5.99 o 
  -8  -2   3       71.12       75.92      4.33 o 
  -7  -2   3       20.04       14.28      2.27 o 
  -6  -2   3       91.66       81.66      2.75 o 
  -5  -2   3      391.32      402.22      5.13 o 
  -4  -2   3        1.52        0.06      0.92 o 
  -3  -2   3     1974.83     2019.52     17.69 o 
  -2  -2   3      102.62       80.94      3.49 o 
  -1  -2   3      597.05      647.42      7.45 o 
   0  -2   3     3717.46     3686.02     34.50 o 
   1  -2   3        1.87        1.87      0.92 o 
   2  -2   3       61.96       86.91      2.19 o 
   3  -2   3      850.15      800.66      6.72 o 
   4  -2   3      123.45      117.98      2.32 o 
   5  -2   3      483.41      448.62      5.92 o 
   6  -2   3       74.89       80.67      3.05 o 
   7  -2   3       23.55       18.21      3.98 o 
   8  -2   3      173.69      174.12     12.90 o 
  -9  -1   3       18.32       13.87      4.23 o 
  -8  -1   3        5.50        1.57      3.99 o 
  -7  -1   3      396.14      405.00      9.93 o 
  -6  -1   3     1549.68     1483.47     14.31 o 
  -5  -1   3      298.93      292.84      3.88 o 
  -4  -1   3        1.64        2.47      0.94 o 
  -3  -1   3     2191.83     2268.73     19.51 o 
  -2  -1   3     4318.72     4396.71     37.51 o 
  -1  -1   3      491.70      524.91      5.82 o 
   0  -1   3     1228.92     1154.33     12.03 o 
   1  -1   3      961.98      911.18      8.71 o 
   2  -1   3       17.93       14.31      2.00 o 
   3  -1   3     1000.96      983.70      9.02 o 
   4  -1   3       43.88       56.94      1.56 o 
   5  -1   3      982.82     1005.95      9.37 o 
   6  -1   3       37.65       34.64      2.85 o 
   7  -1   3       91.40       92.36      3.98 o 
   8  -1   3      110.71      120.35      6.02 o 
   9  -1   3       31.94       38.67      6.71 o 
  -9   0   3        1.87        3.18      5.45 o 
  -8   0   3        3.93        5.51      3.60 o 
  -7   0   3      426.25      399.74     13.48 o 
  -6   0   3       24.97       28.35      2.05 o 
  -5   0   3      386.42      373.87      4.99 o 
  -4   0   3     1250.11     1254.53     12.76 o 
  -3   0   3      130.58      154.40      2.36 o 
  -2   0   3     9815.89     9701.86    122.25 o 
  -1   0   3      289.79      308.94      5.35 o 
   0   0   3       45.92       54.43      1.95 o 
   1   0   3     4394.53     4257.14     37.87 o 
   2   0   3       64.61       70.01      1.34 o 
   3   0   3      121.75       96.42      1.52 o 
   4   0   3     5588.70     5828.99     49.46 o 
   5   0   3       23.06       23.92      1.36 o 
   6   0   3     3992.33     4057.92     32.23 o 
   7   0   3       12.89       12.69      2.27 o 
   8   0   3        6.51       12.10      4.28 o 
   9   0   3      110.54      114.96      7.30 o 
  -9   1   3      129.90      127.79      5.97 o 
  -8   1   3      102.90      103.12      5.40 o 
  -7   1   3       28.98       30.76      3.04 o 
  -6   1   3       46.34       47.74      2.29 o 
  -5   1   3      561.40      547.02      6.54 o 
  -4   1   3      488.88      461.80      5.00 o 
  -3   1   3      260.37      264.13      3.17 o 
  -2   1   3     2538.33     2599.81     20.23 o 
  -1   1   3     2497.21     2575.06     18.96 o 
   0   1   3     3592.99     3830.63     45.19 o 
   1   1   3       28.88       27.60      1.16 o 
   2   1   3     2517.80     2498.55     17.26 o 
   3   1   3      172.25      147.84      1.99 o 
   4   1   3       59.09       51.51      1.26 o 
   5   1   3     1234.12     1249.29     10.83 o 
   6   1   3      589.42      588.91      6.35 o 
   7   1   3      514.42      496.75      6.60 o 
   8   1   3       66.25       69.63      4.63 o 
   9   1   3      111.93      116.81      9.47 o 
  -8   2   3       22.54       25.29      4.25 o 
  -7   2   3       88.27       87.28      4.94 o 
  -6   2   3       87.77       90.04      3.37 o 
  -5   2   3      371.33      362.38      5.20 o 
  -4   2   3      730.61      717.40     10.02 o 
  -3   2   3      222.52      219.64      3.04 o 
  -2   2   3        2.89        6.06      1.04 o 
  -1   2   3     4419.88     4667.70     27.76 o 
   0   2   3      141.73      163.85      1.38 o 
   1   2   3     1494.72     1594.65      9.81 o 
   2   2   3     1153.68     1136.84      7.45 o 
   3   2   3      105.07      123.80      1.81 o 
   4   2   3      951.24      987.66      7.34 o 
   5   2   3     1100.69     1051.80      8.73 o 
   6   2   3      132.15      132.14      3.04 o 
   7   2   3      404.20      408.27      5.51 o 
   8   2   3       41.13       42.65      3.49 o 
   9   2   3        4.08       -1.00      3.66 o 
  -8   3   3       22.29       25.34      5.60 o 
  -7   3   3       41.26       47.32      5.39 o 
  -6   3   3       93.45       98.70      3.68 o 
  -5   3   3      152.84      144.86      3.68 o 
  -4   3   3     2089.76     2158.87     18.26 o 
  -3   3   3      279.31      300.79      3.99 o 
  -2   3   3       88.65       91.97      1.76 o 
  -1   3   3     4495.40     4863.18     29.59 o 
   0   3   3       53.85       54.41      1.00 o 
   1   3   3      762.25      797.76      5.33 o 
   2   3   3     1358.31     1321.07      8.84 o 
   3   3   3     1188.81     1215.00      8.16 o 
   4   3   3     3053.57     3181.26     20.64 o 
   5   3   3       42.14       48.58      1.75 o 
   6   3   3      541.97      529.52      6.01 o 
   7   3   3       79.52       83.14      2.84 o 
   8   3   3      141.77      142.43      6.98 o 
   9   3   3       47.08       53.34      4.40 o 
  -7   4   3       48.18       55.24      5.30 o 
  -6   4   3       94.01       97.43      3.92 o 
  -5   4   3      209.75      214.21      4.81 o 
  -4   4   3       36.95       37.79      2.04 o 
  -3   4   3     1890.81     1917.14     15.12 o 
  -2   4   3     2166.19     2442.39     16.36 o 
  -1   4   3      217.38      213.36      2.34 o 
   0   4   3     4281.14     4527.67     26.46 o 
   1   4   3        1.06        1.14      0.60 o 
   2   4   3      657.00      693.89      5.00 o 
   3   4   3     1801.35     1732.51     11.73 o 
   4   4   3      225.73      216.67      2.71 o 
   5   4   3      550.22      576.76      5.18 o 
   6   4   3      303.65      272.89      4.27 o 
   7   4   3      195.21      193.10      4.01 o 
   8   4   3      101.12      102.06      4.00 o 
   9   4   3        0.66        4.53      3.90 o 
  -7   5   3        5.52        2.53      5.26 o 
  -6   5   3       72.81       73.82      5.11 o 
  -5   5   3      144.55      134.41      4.33 o 
  -4   5   3      275.61      268.11      4.74 o 
  -3   5   3     1255.56     1263.41     11.54 o 
  -2   5   3       14.28       14.85      1.35 o 
  -1   5   3      370.39      378.01      4.62 o 
   0   5   3      651.19      630.24      4.96 o 
   1   5   3     1658.32     1750.81     11.00 o 
   2   5   3       98.18       84.46      2.20 o 
   3   5   3     1069.96     1057.68      8.73 o 
   4   5   3      626.45      611.84      5.21 o 
   5   5   3      424.97      412.03      4.60 o 
   6   5   3      151.03      156.45      5.10 o 
   7   5   3      109.25      105.23      3.39 o 
   8   5   3      418.74      394.63      7.00 o 
   9   5   3       11.67        7.29      3.99 o 
  -6   6   3       68.26       70.69      4.58 o 
  -5   6   3       29.35       31.71      6.67 o 
  -4   6   3       51.76       63.61      3.36 o 
  -3   6   3        3.63        4.86      1.82 o 
  -2   6   3      447.87      464.95      5.55 o 
  -1   6   3       27.48       32.36      1.61 o 
   0   6   3       93.79      101.25      2.45 o 
   1   6   3     2101.57     2145.31     13.48 o 
   2   6   3       47.18       54.93      1.63 o 
   3   6   3      364.88      371.29      4.82 o 
   4   6   3     1763.23     1743.84     13.84 o 
   5   6   3      201.01      206.35      3.64 o 
   6   6   3       67.22       76.98      3.03 o 
   7   6   3      123.93      113.35      3.64 o 
   8   6   3        1.60        1.21      3.63 o 
   9   6   3      237.00      247.90      7.71 o 
  -5   7   3      155.31      162.21      7.28 o 
  -4   7   3      108.78      116.36      4.87 o 
  -3   7   3       17.51       14.57      2.47 o 
  -2   7   3      193.98      195.77      5.87 o 
  -1   7   3       10.58       10.78      1.98 o 
   0   7   3      184.71      183.45      3.41 o 
   1   7   3      181.11      165.87      3.26 o 
   2   7   3      499.88      496.02      5.57 o 
   3   7   3        4.95        8.51      1.76 o 
   4   7   3      788.05      793.75      8.08 o 
   5   7   3        7.32        8.26      2.26 o 
   6   7   3      640.68      619.26      7.96 o 
   7   7   3       13.38       15.39      3.15 o 
   8   7   3       46.23       39.24      4.32 o 
  -4   8   3       17.64       15.00      4.34 o 
  -3   8   3      218.90      217.17      6.50 o 
  -2   8   3      193.74      185.28      5.96 o 
  -1   8   3      621.48      597.43      8.66 o 
   0   8   3        2.00       -0.43      2.28 o 
   1   8   3       58.71       62.49      2.86 o 
   2   8   3      867.16      814.19      9.29 o 
   3   8   3      266.66      260.14      4.59 o 
   4   8   3       11.81        9.93      2.17 o 
   5   8   3      142.51      147.62      4.30 o 
   6   8   3       22.85       27.06      3.68 o 
   7   8   3      160.67      164.81      6.07 o 
   8   8   3        4.59        3.75      5.04 o 
  -3   9   3       23.13       22.69      4.17 o 
  -2   9   3        8.59        3.50      3.54 o 
  -1   9   3      204.26      193.12      6.25 o 
   0   9   3       84.53       91.33      4.33 o 
   1   9   3       21.18       19.35      2.93 o 
   2   9   3      454.88      433.52      7.37 o 
   3   9   3       77.12       64.77      3.26 o 
   4   9   3       53.67       47.27      3.11 o 
   5   9   3      146.79      144.02      6.97 o 
   6   9   3       77.07       78.11      6.21 o 
   7   9   3       53.45       53.87      5.53 o 
  -1  10   3       15.24       16.77      3.91 o 
   0  10   3       66.27       66.46      4.54 o 
   1  10   3       20.06       19.93      3.78 o 
   2  10   3       14.18       19.10      3.58 o 
   3  10   3       55.53       53.01      4.13 o 
   4  10   3      127.21      122.32      8.25 o 
   5  10   3        3.33       -4.08      4.08 o 
  -3  -9   4      162.82      184.20      8.67 o 
  -2  -9   4       12.94       10.60      5.45 o 
  -1  -9   4       57.39       63.97      6.53 o 
  -6  -8   4       10.79       13.53      6.36 o 
  -5  -8   4       41.97       46.20      5.66 o 
  -4  -8   4       45.15       40.22      5.41 o 
  -3  -8   4        1.11       -2.31      4.25 o 
  -2  -8   4        0.68        1.90      4.39 o 
  -1  -8   4      140.58      143.18      6.91 o 
   0  -8   4       17.05       18.98      4.98 o 
   1  -8   4        1.55       -1.77      3.95 o 
   2  -8   4       45.27       60.28      5.95 o 
  -7  -7   4        1.07        2.29      5.01 o 
  -6  -7   4        1.10        0.88      4.62 o 
  -5  -7   4      435.94      468.86     10.47 o 
  -4  -7   4      211.23      211.78      7.69 o 
  -3  -7   4        2.20        4.14      3.90 o 
  -2  -7   4       73.46       75.63      5.01 o 
  -1  -7   4      136.44      127.49      5.86 o 
   0  -7   4      385.09      354.11     12.96 o 
   1  -7   4       13.82       14.29      3.61 o 
   2  -7   4      180.28      176.17      6.30 o 
   3  -7   4       64.55       77.32      6.89 o 
   4  -7   4       49.86       49.30      5.67 o 
  -8  -6   4      137.68      149.69     14.73 o 
  -7  -6   4        0.82       -4.52      4.52 o 
  -6  -6   4       68.25       78.46      5.44 o 
  -5  -6   4       24.85       30.19      6.50 o 
  -4  -6   4       89.95      104.72      6.01 o 
  -3  -6   4       86.25      100.46      4.85 o 
  -2  -6   4      353.53      330.76      7.81 o 
  -1  -6   4       44.53       32.18      3.54 o 
   0  -6   4      664.87      669.33     11.74 o 
   1  -6   4      269.56      264.55      9.95 o 
   2  -6   4       29.64       32.33      3.61 o 
   3  -6   4      523.02      526.50     14.53 o 
   4  -6   4        6.80        4.28      4.17 o 
   5  -6   4       31.99       32.22      5.16 o 
  -8  -5   4        3.30       -0.65      3.90 o 
  -7  -5   4      139.55      170.29     12.20 o 
  -6  -5   4        2.43        2.96      2.92 o 
  -5  -5   4       16.49       16.14      2.67 o 
  -4  -5   4      155.61      165.60      5.79 o 
  -3  -5   4      309.86      317.02      7.21 o 
  -2  -5   4        5.58        5.33      2.55 o 
  -1  -5   4      624.59      577.04      9.88 o 
   0  -5   4      381.62      367.72      7.67 o 
   1  -5   4     1186.88     1138.52     16.29 o 
   2  -5   4        8.36       10.20      2.73 o 
   3  -5   4       43.40       48.05      4.06 o 
   4  -5   4      354.13      362.60      9.51 o 
   5  -5   4       37.25       30.94      4.92 o 
   6  -5   4       15.70        7.96      6.53 o 
  -9  -4   4        0.55       -0.28      5.84 o 
  -8  -4   4       32.04       28.73      6.31 o 
  -7  -4   4      203.31      210.83      7.72 o 
  -6  -4   4      201.38      198.60      5.13 o 
  -5  -4   4       37.61       36.56      2.62 o 
  -4  -4   4      127.73      120.70      4.70 o 
  -3  -4   4        0.11       -0.07      1.40 o 
  -2  -4   4      972.15     1003.58     10.14 o 
  -1  -4   4      215.50      219.92      3.60 o 
   0  -4   4        6.26        3.12      1.65 o 
   1  -4   4     1810.08     1760.09     19.04 o 
   2  -4   4      206.06      204.45      4.93 o 
   3  -4   4        2.68       -2.47      2.47 o 
   4  -4   4       36.00       42.69      3.82 o 
   5  -4   4       16.58       19.72      3.80 o 
   6  -4   4       18.91       11.04      4.24 o 
   7  -4   4       36.58       40.23      8.16 o 
  -9  -3   4       54.70       58.62      6.70 o 
  -8  -3   4       75.93       69.96      5.37 o 
  -7  -3   4      110.83      116.62      4.47 o 
  -6  -3   4     1484.68     1518.18     17.10 o 
  -5  -3   4      606.36      604.59      8.11 o 
  -4  -3   4     1125.39     1160.66     11.47 o 
  -3  -3   4      178.42      160.53      3.38 o 
  -2  -3   4      853.47      887.52      8.00 o 
  -1  -3   4     1234.55     1225.74     13.33 o 
   0  -3   4      619.43      642.58      7.07 o 
   1  -3   4     2127.85     2168.80     32.70 o 
   2  -3   4      557.92      558.95      6.31 o 
   3  -3   4      234.13      230.32      7.78 o 
   4  -3   4      418.06      445.74      8.89 o 
   5  -3   4       37.95       43.12      5.14 o 
   6  -3   4      211.42      193.66      6.73 o 
   7  -3   4        1.90       -0.35      5.75 o 
  -9  -2   4       21.17       17.57      4.10 o 
  -8  -2   4        5.61       -0.44      3.27 o 
  -7  -2   4      270.18      254.03      4.78 o 
  -6  -2   4      816.64      793.67     10.18 o 
  -5  -2   4        9.29        8.33      2.63 o 
  -4  -2   4        9.44        6.31      1.41 o 
  -3  -2   4     1596.08     1512.90     28.28 o 
  -2  -2   4       22.43       24.66      1.28 o 
  -1  -2   4     6298.08     6398.34    101.23 o 
   0  -2   4       97.01       77.77      2.61 o 
   1  -2   4       24.66       28.60      1.19 o 
   2  -2   4     4579.29     4721.91     43.75 o 
   3  -2   4      350.37      360.53      4.58 o 
   4  -2   4       61.43       60.73      3.13 o 
   5  -2   4      632.19      633.26     10.96 o 
   6  -2   4       51.24       47.73      3.42 o 
   7  -2   4       82.25       75.77     13.81 o 
   8  -2   4       16.76       21.25      8.68 o 
  -9  -1   4       55.68       58.03      4.65 o 
  -8  -1   4       30.99       25.07      3.78 o 
  -7  -1   4        5.99        3.72      2.33 o 
  -6  -1   4      253.59      264.83      4.04 o 
  -5  -1   4      844.27      853.10      8.70 o 
  -4  -1   4      526.14      525.36      6.67 o 
  -3  -1   4      197.20      181.90      3.04 o 
  -2  -1   4      678.68      600.15      8.60 o 
  -1  -1   4     1332.86     1321.99     14.20 o 
   0  -1   4     1178.25     1177.43     11.10 o 
   1  -1   4      484.16      438.33      5.06 o 
   2  -1   4     2377.82     2306.37     20.76 o 
   3  -1   4     2103.64     2107.18     18.63 o 
   4  -1   4        9.03        6.57      1.30 o 
   5  -1   4      667.97      664.87      6.79 o 
   6  -1   4       14.65       13.64      2.92 o 
   7  -1   4      406.02      414.94      8.79 o 
   8  -1   4       45.67       31.74      6.85 o 
  -9   0   4        2.58        4.67      4.21 o 
  -8   0   4      493.47      495.24      9.04 o 
  -7   0   4       74.71       73.50      3.17 o 
  -6   0   4       12.82       13.77      1.91 o 
  -5   0   4      741.45      686.31      7.41 o 
  -4   0   4      400.91      462.07      4.59 o 
  -3   0   4      148.23      135.88      2.67 o 
  -2   0   4     1614.25     1688.18     16.68 o 
  -1   0   4        6.31        4.93      0.73 o 
   0   0   4     6962.33     7156.53    102.33 o 
   1   0   4      248.28      236.66      3.65 o 
   2   0   4      581.12      595.13      5.62 o 
   3   0   4     1334.19     1296.12     12.81 o 
   4   0   4      198.53      208.54      2.53 o 
   5   0   4       77.68       86.61      2.09 o 
   6   0   4     1505.32     1490.71     16.42 o 
   7   0   4      129.25      123.50      5.51 o 
   8   0   4      405.96      397.42     21.60 o 
   9   0   4        0.88        0.51      5.60 o 
  -9   1   4       14.85       20.93      4.67 o 
  -8   1   4      169.75      175.52      7.12 o 
  -7   1   4      143.23      145.88      4.09 o 
  -6   1   4       23.53       26.05      2.55 o 
  -5   1   4      212.47      195.96      3.65 o 
  -4   1   4      374.53      366.27      4.59 o 
  -3   1   4     1476.33     1413.53     12.67 o 
  -2   1   4      615.95      608.91      5.42 o 
  -1   1   4      323.63      297.23      3.92 o 
   0   1   4    19768.28    18315.56    296.38 o 
   1   1   4     3894.42     3795.45     38.78 o 
   2   1   4       36.48       38.63      0.98 o 
   3   1   4     1032.95      950.66     10.33 o 
   4   1   4      869.40      835.44      7.52 o 
   5   1   4      186.90      179.48      3.01 o 
   6   1   4      173.48      163.43      4.21 o 
   7   1   4      131.13      135.10      4.42 o 
   8   1   4       25.71       22.92      4.27 o 
   9   1   4       80.14       82.59      6.89 o 
  -8   2   4        1.17       -0.70      3.93 o 
  -7   2   4      566.78      554.09      8.09 o 
  -6   2   4      135.61      134.59      3.83 o 
  -5   2   4       86.12       87.04      2.74 o 
  -4   2   4     1028.77     1001.34      9.93 o 
  -3   2   4        0.66        1.52      1.03 o 
  -2   2   4     1167.32     1127.18     10.18 o 
  -1   2   4     3734.17     4033.94     31.94 o 
   0   2   4     4546.93     4914.76     43.05 o 
   1   2   4     5710.97     5669.42     50.13 o 
   2   2   4       48.84       52.71      1.11 o 
   3   2   4        6.31        6.66      0.81 o 
   4   2   4     1916.76     1835.18     15.21 o 
   5   2   4       43.20       39.32      1.24 o 
   6   2   4       63.55       66.58      2.27 o 
   7   2   4      581.21      580.42      7.08 o 
   8   2   4       68.90       71.93      6.17 o 
   9   2   4      167.29      173.24      8.41 o 
  -8   3   4       23.63       32.33      5.38 o 
  -7   3   4      360.82      363.75     11.35 o 
  -6   3   4      193.71      191.46      4.88 o 
  -5   3   4        6.91        6.90      2.01 o 
  -4   3   4      262.60      267.04      4.27 o 
  -3   3   4     1287.83     1315.45     11.52 o 
  -2   3   4     4314.81     4530.70     32.96 o 
  -1   3   4      580.20      685.02      5.43 o 
   0   3   4       84.31       72.64      1.27 o 
   1   3   4     3053.39     3188.00     18.25 o 
   2   3   4      782.22      798.25      5.19 o 
   3   3   4      126.79      124.87      2.76 o 
   4   3   4      332.42      272.29      4.73 o 
   5   3   4      483.00      469.33      7.36 o 
   6   3   4      137.97      143.62      3.15 o 
   7   3   4       43.80       41.26      2.60 o 
   8   3   4      151.17      145.20      5.01 o 
   9   3   4       23.15       24.01      3.75 o 
  -7   4   4        9.20        7.09      3.74 o 
  -6   4   4      408.35      428.79     21.70 o 
  -5   4   4      108.70      111.37      3.88 o 
  -4   4   4       59.30       58.73      2.85 o 
  -3   4   4      463.59      444.65      4.73 o 
  -2   4   4      246.14      237.11      2.82 o 
  -1   4   4     1380.97     1439.39     10.09 o 
   0   4   4     2223.64     2543.00     15.98 o 
   1   4   4      477.59      494.44      3.81 o 
   2   4   4     4030.03     4280.03     26.18 o 
   3   4   4        8.95       11.08      0.86 o 
   4   4   4       36.33       47.76      1.41 o 
   5   4   4      868.20      863.09      8.20 o 
   6   4   4       41.40       39.40      2.13 o 
   7   4   4       23.97       30.56      2.38 o 
   8   4   4        5.15        5.96      3.23 o 
   9   4   4       21.05       17.18      5.41 o 
  -7   5   4        5.62        3.29      3.94 o 
  -6   5   4      254.57      262.50     13.94 o 
  -5   5   4      119.70      111.08      4.42 o 
  -4   5   4       71.44       73.12      4.21 o 
  -3   5   4      641.48      628.11      6.77 o 
  -2   5   4      131.75      124.66      2.84 o 
  -1   5   4     2021.09     2082.89     14.38 o 
   0   5   4      107.51       92.84      1.88 o 
   1   5   4       15.30       14.76      1.05 o 
   2   5   4     2292.91     2327.23     14.88 o 
   3   5   4      518.46      536.86      4.58 o 
   4   5   4      133.08      138.00      2.31 o 
   5   5   4     1205.38     1171.07     10.73 o 
   6   5   4        2.05        3.26      1.89 o 
   7   5   4       55.51       62.52      2.79 o 
   8   5   4        5.21       14.96      3.49 o 
   9   5   4       66.68       64.51      4.62 o 
  -6   6   4        1.22       -2.38      4.87 o 
  -5   6   4      704.52      679.73     12.74 o 
  -4   6   4       53.22       59.30      3.14 o 
  -3   6   4       15.38       16.69      2.25 o 
  -2   6   4      954.56     1009.16      9.94 o 
  -1   6   4        1.17        0.04      1.28 o 
   0   6   4     1732.41     1796.22     13.17 o 
   1   6   4      213.97      200.24      2.65 o 
   2   6   4      181.72      196.55      2.63 o 
   3   6   4     2802.34     2813.72     21.14 o 
   4   6   4       33.46       35.50      1.76 o 
   5   6   4      263.83      264.42      5.14 o 
   6   6   4      288.07      289.05      5.84 o 
   7   6   4       44.46       44.76      2.97 o 
   8   6   4        1.66       -0.08      3.07 o 
   9   6   4      114.39      110.84      7.17 o 
  -5   7   4       40.83       45.25      4.05 o 
  -4   7   4      233.22      221.40      5.91 o 
  -3   7   4      137.40      140.46      4.31 o 
  -2   7   4      431.35      428.04      7.71 o 
  -1   7   4       77.29       77.09      2.87 o 
   0   7   4      406.96      413.36      5.81 o 
   1   7   4       14.36       14.91      1.85 o 
   2   7   4      522.33      518.60      6.21 o 
   3   7   4      273.16      262.88      3.84 o 
   4   7   4      259.73      264.87      3.96 o 
   5   7   4      475.81      473.68      6.52 o 
   6   7   4      169.25      166.04      4.33 o 
   7   7   4       57.82       50.55      3.72 o 
   8   7   4      118.63      123.85      6.83 o 
  -4   8   4      159.77      168.38      6.46 o 
  -3   8   4       34.39       38.46      4.64 o 
  -2   8   4       47.63       48.26      3.37 o 
  -1   8   4       82.37       85.68      3.66 o 
   0   8   4      712.94      677.95      9.19 o 
   1   8   4      351.97      345.36      6.13 o 
   2   8   4       33.94       29.78      3.36 o 
   3   8   4      102.57       99.79      3.18 o 
   4   8   4      261.96      264.55      4.61 o 
   5   8   4       14.63       15.71      2.62 o 
   6   8   4       32.73       30.26      3.32 o 
   7   8   4      155.24      157.46      6.92 o 
   8   8   4        7.85        8.77      4.10 o 
  -3   9   4       25.33       20.62      4.28 o 
  -2   9   4      185.73      188.88      6.95 o 
  -1   9   4       44.01       43.51      3.98 o 
   0   9   4        0.83       -1.32      2.66 o 
   1   9   4      372.14      348.10     10.31 o 
   2   9   4       38.28       39.87      3.15 o 
   3   9   4       89.82       83.29      3.42 o 
   4   9   4      262.19      248.11      6.39 o 
   5   9   4       37.47       28.49      3.85 o 
   6   9   4       21.77       28.92      5.02 o 
   7   9   4       40.99       45.91      4.99 o 
  -1  10   4       60.90       67.69      4.84 o 
   0  10   4      203.56      207.39     11.37 o 
   1  10   4       87.45       80.87      6.16 o 
   2  10   4      145.50      133.08      5.42 o 
   3  10   4       40.74       32.57      3.89 o 
   4  10   4       23.48       19.75      6.58 o 
   5  10   4       38.21       31.06      4.83 o 
   6  10   4       72.35       75.18      9.60 o 
  -5  -8   5        3.60       -5.33      5.33 o 
  -4  -8   5       88.74       83.71      6.28 o 
  -3  -8   5        3.33       -2.50      5.74 o 
  -2  -8   5        4.35        3.04      4.83 o 
  -1  -8   5       58.84       61.85      5.96 o 
   0  -8   5       22.66       29.61      5.50 o 
   1  -8   5       34.36       42.55      4.91 o 
  -6  -7   5        1.98       -0.68      5.04 o 
  -5  -7   5       27.93       21.97      5.49 o 
  -4  -7   5        1.88        0.64      4.35 o 
  -3  -7   5      386.55      381.38      9.62 o 
  -2  -7   5      170.60      161.21      6.98 o 
  -1  -7   5       29.65       32.25      6.42 o 
   0  -7   5      187.36      199.98      8.86 o 
   1  -7   5       19.00       18.23      3.91 o 
   2  -7   5      139.27      147.58      6.04 o 
   3  -7   5        4.11        3.64      4.74 o 
  -7  -6   5       13.23       13.18      5.29 o 
  -6  -6   5      291.70      299.01      8.85 o 
  -5  -6   5       50.20       59.96      5.08 o 
  -4  -6   5       16.38       10.24      4.03 o 
  -3  -6   5      178.44      179.76      6.52 o 
  -2  -6   5        0.24        2.77      3.31 o 
  -1  -6   5      138.23      141.43      6.11 o 
   0  -6   5       86.16       92.09      6.20 o 
   1  -6   5        0.71       -1.52      2.92 o 
   2  -6   5      214.96      213.19      6.47 o 
   3  -6   5        9.57       11.66      5.85 o 
   4  -6   5       25.83       29.96      5.03 o 
   5  -6   5      104.91       99.20      8.49 o 
  -8  -5   5       46.77       68.69      6.47 o 
  -7  -5   5       25.71       37.63      5.41 o 
  -6  -5   5        7.78        8.10      5.84 o 
  -5  -5   5      495.36      523.49     10.26 o 
  -4  -5   5        8.37        6.79      3.34 o 
  -3  -5   5      435.95      428.94     13.61 o 
  -2  -5   5       62.20       70.65      3.93 o 
  -1  -5   5      326.94      321.27      7.43 o 
   0  -5   5        4.86        2.23      2.73 o 
   1  -5   5      413.66      408.28      8.54 o 
   2  -5   5      371.73      364.83      7.24 o 
   3  -5   5       68.19       66.68      4.58 o 
   4  -5   5       29.58       43.50      8.27 o 
   5  -5   5       32.05       33.41      4.76 o 
   6  -5   5      136.67      156.06     11.84 o 
  -8  -4   5      235.44      251.03     12.10 o 
  -7  -4   5        2.90       -4.60      5.77 o 
  -6  -4   5       28.10       27.69      4.29 o 
  -5  -4   5      987.34      996.10     19.25 o 
  -4  -4   5      626.32      624.91     10.58 o 
  -3  -4   5       17.87       24.14      2.93 o 
  -2  -4   5      341.38      303.90      6.56 o 
  -1  -4   5       96.26       90.51      4.10 o 
   0  -4   5      672.02      662.57     10.42 o 
   1  -4   5      461.73      467.88     11.13 o 
   2  -4   5      182.63      174.36      4.75 o 
   3  -4   5      509.68      487.80     10.25 o 
   4  -4   5        6.99        9.68      3.73 o 
   5  -4   5        9.09        5.57      3.69 o 
   6  -4   5       53.82       58.08      7.26 o 
  -8  -3   5       28.23       22.43      5.97 o 
  -7  -3   5      141.37      138.87      8.32 o 
  -6  -3   5      306.97      310.94      7.08 o 
  -5  -3   5      657.49      655.31     10.23 o 
  -4  -3   5      592.25      596.65     12.65 o 
  -3  -3   5      650.59      659.40     13.10 o 
  -2  -3   5      386.63      376.40      4.92 o 
  -1  -3   5      155.47      129.94      3.61 o 
   0  -3   5      276.63      258.68      6.30 o 
   1  -3   5       65.87       65.40      2.14 o 
   2  -3   5     1561.76     1533.67     17.20 o 
   3  -3   5      643.02      645.63     10.28 o 
   4  -3   5      313.31      289.60      6.88 o 
   5  -3   5        7.88        8.67      4.72 o 
   6  -3   5      141.33      139.16     15.92 o 
   7  -3   5       70.17       60.75      7.45 o 
  -9  -2   5        8.53        8.44      5.87 o 
  -8  -2   5        0.28       -1.50      4.42 o 
  -7  -2   5      208.34      210.63      8.29 o 
  -6  -2   5        1.32       -0.72      2.48 o 
  -5  -2   5       37.56       35.03      2.08 o 
  -4  -2   5      716.28      690.24     10.07 o 
  -3  -2   5       57.39       57.68      2.29 o 
  -2  -2   5       19.64       14.82      1.75 o 
  -1  -2   5     1463.19     1397.76     15.09 o 
   0  -2   5        4.60        6.53      1.03 o 
   1  -2   5     1235.90     1202.52     13.18 o 
   2  -2   5       62.86       61.95      2.43 o 
   3  -2   5       39.97       40.12      2.04 o 
   4  -2   5      806.33      814.39     11.97 o 
   5  -2   5        2.22        1.39      2.60 o 
   6  -2   5        1.31        3.20      4.79 o 
   7  -2   5      236.93      260.90     10.93 o 
   8  -2   5        4.98       -5.44      8.42 o 
  -9  -1   5        8.77        7.37      5.94 o 
  -8  -1   5       31.45       37.08      5.50 o 
  -7  -1   5      352.32      342.72      6.75 o 
  -6  -1   5        9.64        6.01      2.15 o 
  -5  -1   5       68.25       69.68      2.84 o 
  -4  -1   5     1820.36     1847.99     19.03 o 
  -3  -1   5     2544.88     2630.34     30.03 o 
  -2  -1   5     2554.80     2682.67     28.19 o 
  -1  -1   5     1150.72     1118.07     12.28 o 
   0  -1   5     3109.57     3067.99     31.84 o 
   1  -1   5     1652.72     1639.16     14.05 o 
   2  -1   5      560.37      516.16      5.51 o 
   3  -1   5       36.39       29.21      1.52 o 
   4  -1   5      553.03      539.63      8.57 o 
   5  -1   5      736.28      734.43     11.10 o 
   6  -1   5       32.50       25.68      5.79 o 
   7  -1   5      454.59      447.40     12.65 o 
   8  -1   5        6.59        0.74      6.51 o 
  -9   0   5       14.17       13.81      4.19 o 
  -8   0   5       62.32       69.30      4.81 o 
  -7   0   5        0.42        2.90      2.43 o 
  -6   0   5      588.64      562.47      6.81 o 
  -5   0   5        1.79        0.23      1.87 o 
  -4   0   5        4.22        5.73      1.58 o 
  -3   0   5     1559.27     1517.75     18.02 o 
  -2   0   5      665.59      765.31     10.59 o 
  -1   0   5       54.17       63.89      1.82 o 
   0   0   5     5391.46     5329.13     76.74 o 
   1   0   5       76.26       91.29      2.21 o 
   2   0   5     1460.11     1394.05     13.15 o 
   3   0   5      815.82      842.47      8.42 o 
   4   0   5        9.45        9.32      1.17 o 
   5   0   5     1731.94     1726.93     21.42 o 
   6   0   5      405.21      401.89     15.39 o 
   7   0   5       44.96       40.80      3.53 o 
   8   0   5     1198.39     1214.34     35.25 o 
   9   0   5       24.47       25.78      8.13 o 
  -8   1   5        4.14        1.30      4.16 o 
  -7   1   5      121.19      120.75      4.66 o 
  -6   1   5      739.64      754.53     10.52 o 
  -5   1   5      194.95      182.68      4.67 o 
  -4   1   5      369.92      385.19      5.63 o 
  -3   1   5       81.15       77.49      2.24 o 
  -2   1   5      455.55      397.57      5.07 o 
  -1   1   5      304.44      264.96      3.04 o 
   0   1   5      132.57      157.99      2.44 o 
   1   1   5      121.04       93.09      2.35 o 
   2   1   5      965.52      934.29     10.08 o 
   3   1   5      560.32      536.72      6.19 o 
   4   1   5      475.56      490.81      5.24 o 
   5   1   5      732.10      704.19      7.58 o 
   6   1   5      363.57      368.46      7.24 o 
   7   1   5       14.83       12.05      3.35 o 
   8   1   5        3.36       11.39      6.03 o 
   9   1   5       71.29       61.07      8.20 o 
  -8   2   5      127.47      131.10      6.55 o 
  -7   2   5        6.24        9.31      4.61 o 
  -6   2   5      345.95      343.63      5.43 o 
  -5   2   5     1483.83     1456.49     13.99 o 
  -4   2   5       15.12       15.92      2.41 o 
  -3   2   5      412.72      427.11      4.38 o 
  -2   2   5     2467.00     2376.09     19.40 o 
  -1   2   5       69.35       74.79      1.55 o 
   0   2   5       18.23       27.07      0.89 o 
   1   2   5     3261.02     3270.96     32.80 o 
   2   2   5      610.58      606.06      6.93 o 
   3   2   5     2208.89     2164.87     19.52 o 
   4   2   5       15.08       16.35      1.07 o 
   5   2   5        3.91        2.28      1.24 o 
   6   2   5      835.44      811.04     10.07 o 
   7   2   5       35.79       30.84      3.02 o 
   8   2   5       46.68       37.54      4.40 o 
   9   2   5       60.70       66.94      5.82 o 
  -8   3   5      194.90      195.94      6.59 o 
  -7   3   5      145.00      148.51      6.67 o 
  -6   3   5        8.00       11.78      2.61 o 
  -5   3   5      794.32      784.05      8.75 o 
  -4   3   5      292.13      286.41      4.34 o 
  -3   3   5      114.58      131.08      2.46 o 
  -2   3   5     1585.89     1587.24     13.26 o 
  -1   3   5     1954.22     2079.23     16.68 o 
   0   3   5     2867.20     3051.01     24.47 o 
   1   3   5     3041.04     3269.81     24.12 o 
   2   3   5      183.48      174.93      2.82 o 
   3   3   5     5305.54     5357.01     42.07 o 
   4   3   5      503.26      511.50      5.23 o 
   5   3   5      165.47      158.63      2.97 o 
   6   3   5     1165.65     1130.67     13.13 o 
   7   3   5       91.90       95.88      3.81 o 
   8   3   5       20.76       30.81      4.31 o 
   9   3   5        2.10       -3.04      5.24 o 
  -7   4   5       65.54       65.50      5.47 o 
  -6   4   5      102.97      107.36      5.28 o 
  -5   4   5        4.00        4.00      2.53 o 
  -4   4   5     1039.13     1054.29     10.86 o 
  -3   4   5       10.86       10.74      1.51 o 
  -2   4   5      113.67      132.25      2.36 o 
  -1   4   5     1726.19     1761.40     12.83 o 
   0   4   5      431.27      553.01      4.99 o 
   1   4   5     1225.19     1221.11      7.85 o 
   2   4   5     2219.11     2373.28     14.57 o 
   3   4   5       98.81       95.81      1.51 o 
   4   4   5     2215.27     2309.87     15.26 o 
   5   4   5       83.51       74.36      2.17 o 
   6   4   5       79.07       74.35      2.46 o 
   7   4   5      536.96      542.55      6.90 o 
   8   4   5        7.89       10.26      3.99 o 
   9   4   5       10.16        9.51      5.35 o 
  -7   5   5       77.15       86.92      6.04 o 
  -6   5   5       29.42       40.13      4.83 o 
  -5   5   5        0.82       -1.83      2.98 o 
  -4   5   5      747.22      756.96      9.78 o 
  -3   5   5       82.90       81.35      2.81 o 
  -2   5   5       16.54       20.94      1.70 o 
  -1   5   5     1596.07     1620.03     12.35 o 
   0   5   5      204.96      204.32      2.58 o 
   1   5   5      627.92      609.22      4.99 o 
   2   5   5      204.07      230.49      2.53 o 
   3   5   5      666.73      689.18      5.94 o 
   4   5   5     1006.85     1003.36      8.36 o 
   5   5   5      144.15      147.76      3.11 o 
   6   5   5        0.71        4.24      1.90 o 
   7   5   5      454.98      446.06      6.36 o 
   8   5   5       43.90       37.18      3.60 o 
   9   5   5        9.07       11.30      3.65 o 
  -6   6   5       73.72       70.38      5.58 o 
  -5   6   5       11.39       13.70      3.82 o 
  -4   6   5       71.24       80.16      3.70 o 
  -3   6   5     1124.83     1117.39     12.53 o 
  -2   6   5      232.93      238.81      4.42 o 
  -1   6   5       76.43       71.25      2.98 o 
   0   6   5      855.24      885.75      8.57 o 
   1   6   5        6.27        9.25      1.21 o 
   2   6   5      728.95      728.56      6.30 o 
   3   6   5      564.78      558.75      5.51 o 
   4   6   5      252.29      256.93      5.07 o 
   5   6   5     1564.66     1601.79     14.12 o 
   6   6   5      148.82      140.08      3.57 o 
   7   6   5      254.32      265.67      8.28 o 
   8   6   5      171.66      170.56      7.17 o 
   9   6   5       54.14       57.77      4.60 o 
  -5   7   5       13.81        1.24      3.94 o 
  -4   7   5       11.09       12.20      4.75 o 
  -3   7   5      289.62      306.62      5.69 o 
  -2   7   5      557.14      559.63      7.42 o 
  -1   7   5       69.45       74.24      2.85 o 
   0   7   5      468.11      482.76      5.98 o 
   1   7   5        9.88       11.96      1.65 o 
   2   7   5      249.78      253.90      3.55 o 
   3   7   5       13.76       14.07      1.62 o 
   4   7   5      212.24      189.25      3.43 o 
   5   7   5      704.08      692.21      7.67 o 
   6   7   5      364.86      362.97      5.80 o 
   7   7   5       32.79       25.94      3.67 o 
   8   7   5      230.43      234.04      6.67 o 
  -4   8   5        0.97       -0.11      3.45 o 
  -3   8   5       38.93       36.40      3.61 o 
  -2   8   5      407.17      413.93      9.91 o 
  -1   8   5       88.45       89.71      3.36 o 
   0   8   5        5.39        3.84      2.20 o 
   1   8   5      808.24      793.37     10.02 o 
   2   8   5      400.37      396.58      5.96 o 
   3   8   5      174.40      174.64      4.14 o 
   4   8   5       25.38       22.86      2.50 o 
   5   8   5      339.28      329.44      5.68 o 
   6   8   5      272.86      269.75      6.00 o 
   7   8   5       51.31       52.72      4.33 o 
   8   8   5       36.77       31.29      4.46 o 
  -3   9   5        5.81        3.26      3.98 o 
  -2   9   5      229.86      229.44      6.94 o 
  -1   9   5      127.26      128.14      5.27 o 
   0   9   5      122.52      125.23      4.96 o 
   1   9   5      111.74      103.48      4.50 o 
   2   9   5        4.53        5.18      2.61 o 
   3   9   5      247.89      231.71      5.51 o 
   4   9   5       92.35       85.51      5.02 o 
   5   9   5       30.64       34.42      6.18 o 
   6   9   5      152.65      161.99      8.60 o 
   7   9   5       14.26       16.13      4.20 o 
  -1  10   5      192.46      182.03      6.60 o 
   0  10   5       32.21       28.10      3.94 o 
   1  10   5       24.57       30.12      3.89 o 
   2  10   5      150.68      145.63      5.65 o 
   3  10   5      251.00      236.56      9.19 o 
   4  10   5      100.33       82.84      5.30 o 
   5  10   5        1.98        2.50      4.09 o 
   6  10   5       56.87       59.77     10.00 o 
  -4  -8   6        1.92       -2.77      5.32 o 
  -3  -8   6       38.97       36.43      5.83 o 
  -2  -8   6      158.01      159.01      7.66 o 
  -1  -8   6        2.37        1.41      5.29 o 
   0  -8   6       37.98       27.47      5.76 o 
  -6  -7   6       96.04      103.46      7.10 o 
  -5  -7   6        1.07        4.46      5.09 o 
  -4  -7   6        2.92       -1.23      4.64 o 
  -3  -7   6       59.79       66.65      6.53 o 
  -2  -7   6       20.00       18.90      4.75 o 
  -1  -7   6      168.95      172.76      7.51 o 
   0  -7   6      119.23      115.63      7.22 o 
   1  -7   6       30.20       32.97      4.49 o 
   2  -7   6      188.53      190.37      8.21 o 
   3  -7   6       88.58       88.20      6.56 o 
  -7  -6   6      215.06      235.62      9.36 o 
  -6  -6   6        1.20        1.05      4.87 o 
  -5  -6   6       55.32       58.78      5.33 o 
  -4  -6   6      448.27      454.21     10.12 o 
  -3  -6   6        2.17        5.12      3.91 o 
  -2  -6   6       43.64       45.68      4.41 o 
  -1  -6   6       30.11       37.06      4.27 o 
   0  -6   6      107.58      116.33      5.45 o 
   1  -6   6        4.26        0.35      3.24 o 
   2  -6   6      176.12      180.76      6.37 o 
   3  -6   6        5.42       18.98      4.62 o 
   4  -6   6       64.35       74.97      8.99 o 
  -7  -5   6      162.33      170.30      7.71 o 
  -6  -5   6        1.72        3.65      4.56 o 
  -5  -5   6      113.69      123.27      5.95 o 
  -4  -5   6       21.49       20.67      3.94 o 
  -3  -5   6      140.76      150.06      5.88 o 
  -2  -5   6       95.88       86.91      4.34 o 
  -1  -5   6      166.46      157.31      5.80 o 
   0  -5   6       85.41       84.60      4.47 o 
   1  -5   6      225.27      218.47      6.83 o 
   2  -5   6       14.58       21.47      3.31 o 
   3  -5   6      321.06      301.14      8.41 o 
   4  -5   6      179.98      174.54      7.17 o 
   5  -5   6        6.08       12.32      4.47 o 
  -8  -4   6       11.30        9.44      7.75 o 
  -7  -4   6       10.24        8.62      6.77 o 
  -6  -4   6      341.13      365.47     20.39 o 
  -5  -4   6      126.00      136.56     17.89 o 
  -4  -4   6       16.67       10.10      3.25 o 
  -3  -4   6      638.54      661.85     11.02 o 
  -2  -4   6      169.31      165.44      6.81 o 
  -1  -4   6       14.37       15.51      2.60 o 
   0  -4   6      669.71      652.98     10.63 o 
   1  -4   6      103.06      102.92      4.25 o 
   2  -4   6      778.88      742.17     10.38 o 
   3  -4   6      430.28      445.87      8.91 o 
   4  -4   6       30.06       27.62      3.96 o 
   5  -4   6      172.96      169.22      6.74 o 
   6  -4   6       19.48       -0.85      6.25 o 
  -8  -3   6        7.55        2.90      7.14 o 
  -7  -3   6      180.46      194.30     10.19 o 
  -6  -3   6       68.03       69.57      6.42 o 
  -5  -3   6      432.27      435.79     17.10 o 
  -4  -3   6     2259.77     2251.27     29.31 o 
  -3  -3   6      773.73      743.19     11.51 o 
  -2  -3   6     2621.59     2565.20     31.06 o 
  -1  -3   6      294.92      312.31      4.93 o 
   0  -3   6      678.91      665.58      8.44 o 
   1  -3   6      299.44      279.19      6.04 o 
   2  -3   6      369.96      347.92      6.11 o 
   3  -3   6      366.04      369.24      7.40 o 
   4  -3   6      417.77      418.12     10.69 o 
   5  -3   6      282.79      279.02      7.35 o 
   6  -3   6       88.64       88.33     13.29 o 
   7  -3   6        0.33       -3.19      6.51 o 
  -8  -2   6       12.18       20.07      7.00 o 
  -7  -2   6       64.36       66.62      6.88 o 
  -6  -2   6        0.94       -1.55      2.71 o 
  -5  -2   6       75.57       74.13      8.29 o 
  -4  -2   6      498.33      493.78      9.11 o 
  -3  -2   6       67.19       63.57      4.49 o 
  -2  -2   6      842.43      788.34      9.71 o 
  -1  -2   6      135.97      153.70      9.34 o 
   0  -2   6      114.94      112.76      3.20 o 
   1  -2   6     2655.44     2640.93     27.16 o 
   2  -2   6        3.31        4.06      1.20 o 
   3  -2   6      236.53      225.64      5.25 o 
   4  -2   6      258.09      271.22      6.35 o 
   5  -2   6      144.31      141.91      5.38 o 
   6  -2   6      241.21      233.89     11.18 o 
   7  -2   6        3.22        7.24      6.13 o 
   8  -2   6       10.07       21.46      7.52 o 
  -8  -1   6      147.67      150.73      6.63 o 
  -7  -1   6       32.76       32.26      4.56 o 
  -6  -1   6      161.73      166.94      5.27 o 
  -5  -1   6      496.86      481.01      8.03 o 
  -4  -1   6      106.72       96.85      5.09 o 
  -3  -1   6       48.56       58.05      2.27 o 
  -2  -1   6     1469.08     1451.02     16.09 o 
  -1  -1   6      718.56      714.63      8.41 o 
   0  -1   6     1745.01     1854.78     37.62 o 
   1  -1   6     1087.19     1060.22      9.58 o 
   2  -1   6      429.53      434.24      5.71 o 
   3  -1   6      511.96      514.68      5.93 o 
   4  -1   6      258.21      241.39      5.46 o 
   5  -1   6      118.49      124.67      4.62 o 
   6  -1   6      142.93      148.59      7.79 o 
   7  -1   6       74.47       68.11      6.93 o 
   8  -1   6        0.05        5.82      6.70 o 
  -8   0   6       98.26       89.73      6.63 o 
  -7   0   6       36.91       39.36      4.21 o 
  -6   0   6      797.46      776.43     10.20 o 
  -5   0   6       35.22       35.62      2.35 o 
  -4   0   6     1395.21     1328.86     14.14 o 
  -3   0   6       48.15       65.00      2.33 o 
  -2   0   6      293.05      348.07      5.16 o 
  -1   0   6     3275.79     3251.01     33.66 o 
   0   0   6      226.17      284.97      6.32 o 
   1   0   6      127.51      135.86      3.58 o 
   2   0   6     3023.40     2976.27     27.10 o 
   3   0   6      303.35      348.78      4.31 o 
   4   0   6     1307.55     1292.32     16.27 o 
   5   0   6       53.49       61.18      4.74 o 
   6   0   6       27.43       48.46      5.21 o 
   7   0   6      193.15      200.40      9.30 o 
   8   0   6      111.55       97.00      8.20 o 
  -8   1   6      113.16      110.02      5.69 o 
  -7   1   6      159.97      156.71      6.45 o 
  -6   1   6       19.58       19.23      2.77 o 
  -5   1   6      472.90      453.78      6.75 o 
  -4   1   6      929.95      943.13      9.48 o 
  -3   1   6      739.42      765.08      9.16 o 
  -2   1   6       67.13       56.55      1.83 o 
  -1   1   6     2051.22     2006.85     20.11 o 
   0   1   6     1538.66     1504.33     16.00 o 
   1   1   6      144.63      136.97      2.62 o 
   2   1   6     1939.26     1925.56     19.75 o 
   3   1   6      538.17      512.79      5.13 o 
   4   1   6     1025.38     1009.90     11.05 o 
   5   1   6       46.68       45.15      5.52 o 
   6   1   6      418.78      420.96     10.98 o 
   7   1   6      181.57      190.78      9.01 o 
   8   1   6        9.97        3.59      6.18 o 
   9   1   6       14.49       11.06      7.77 o 
  -8   2   6       89.43       90.98      4.63 o 
  -7   2   6       10.07       13.72      3.84 o 
  -6   2   6      103.91      113.30      3.43 o 
  -5   2   6      176.60      175.79      4.58 o 
  -4   2   6       19.56       22.48      2.16 o 
  -3   2   6     2418.20     2467.88     20.46 o 
  -2   2   6       60.90       75.92      2.31 o 
  -1   2   6      531.47      621.98      7.86 o 
   0   2   6     1986.70     1889.98     15.87 o 
   1   2   6        8.29       17.19      1.14 o 
   2   2   6      450.97      457.59      5.71 o 
   3   2   6     1385.71     1250.20     13.83 o 
   4   2   6      148.87      150.69      3.08 o 
   5   2   6      166.80      165.97      7.76 o 
   6   2   6      238.42      248.55      8.55 o 
   7   2   6       28.06       25.17      5.47 o 
   8   2   6      129.27      133.40     12.36 o 
   9   2   6        7.43       11.94      7.45 o 
  -8   3   6      100.08      105.85      8.54 o 
  -7   3   6      203.13      196.76      7.02 o 
  -6   3   6      321.40      315.18      6.83 o 
  -5   3   6      707.55      702.77      8.03 o 
  -4   3   6      235.98      233.30      3.80 o 
  -3   3   6     2213.35     2245.35     18.94 o 
  -2   3   6      114.89      106.47      2.07 o 
  -1   3   6      458.49      506.31      4.95 o 
   0   3   6     2435.66     2462.14     24.59 o 
   1   3   6      191.43      192.23      3.96 o 
   2   3   6     2843.53     2981.91     28.78 o 
   3   3   6      250.95      246.92      3.86 o 
   4   3   6      170.09      156.40      5.41 o 
   5   3   6     1099.27     1080.67      9.73 o 
   6   3   6       32.91       31.15      3.12 o 
   7   3   6      115.05      121.66      4.98 o 
   8   3   6      174.39      183.44     16.31 o 
   9   3   6       31.80       34.93      7.83 o 
  -7   4   6       94.50       98.63      5.87 o 
  -6   4   6       29.29       27.32      4.23 o 
  -5   4   6      500.14      490.17      7.40 o 
  -4   4   6      512.21      529.76      7.73 o 
  -3   4   6      321.83      339.83      4.81 o 
  -2   4   6     1965.65     1954.05     17.92 o 
  -1   4   6        3.75        7.80      1.00 o 
   0   4   6      287.97      275.30      3.39 o 
   1   4   6     1962.35     1846.83     14.16 o 
   2   4   6      166.52      202.30      2.56 o 
   3   4   6      569.73      527.30      5.28 o 
   4   4   6     2435.38     2521.01     19.42 o 
   5   4   6      148.78      139.34      3.25 o 
   6   4   6      288.06      301.54      6.19 o 
   7   4   6       14.71       13.76      2.87 o 
   8   4   6       26.84       25.66      4.45 o 
   9   4   6      117.72      116.38      7.53 o 
  -7   5   6       41.09       45.25      7.37 o 
  -6   5   6       15.32       14.74      4.47 o 
  -5   5   6      215.83      209.96      6.15 o 
  -4   5   6      157.93      156.64      4.21 o 
  -3   5   6      152.37      155.91      4.02 o 
  -2   5   6     1163.53     1164.30     11.69 o 
  -1   5   6      236.25      219.70      3.42 o 
   0   5   6        5.33        8.22      1.42 o 
   1   5   6     2988.79     3079.98     21.35 o 
   2   5   6      627.61      596.60      4.41 o 
   3   5   6      721.10      714.25      5.32 o 
   4   5   6      135.19      132.96      2.59 o 
   5   5   6      420.16      438.12      5.88 o 
   6   5   6      368.51      374.72      6.46 o 
   7   5   6       99.05      100.56      6.13 o 
   8   5   6        4.41       -1.69      3.95 o 
   9   5   6      114.49      114.04     10.26 o 
  -6   6   6      194.99      191.90      8.09 o 
  -5   6   6       23.40       22.28      4.02 o 
  -4   6   6       40.98       44.07      3.81 o 
  -3   6   6      355.55      358.51      5.77 o 
  -2   6   6       82.89       90.58      2.84 o 
  -1   6   6     1078.11     1056.67     10.03 o 
   0   6   6      119.59      122.21      4.49 o 
   1   6   6        8.26        9.42      1.31 o 
   2   6   6     1585.36     1635.80     13.02 o 
   3   6   6       18.94       20.67      1.45 o 
   4   6   6       91.83       94.04      2.62 o 
   5   6   6      482.76      477.95      5.66 o 
   6   6   6       13.28       16.63      2.27 o 
   7   6   6      500.40      524.54     20.61 o 
   8   6   6       52.69       47.31      5.66 o 
   9   6   6       34.69       37.60      6.12 o 
  -5   7   6        9.65       10.71      7.89 o 
  -4   7   6      371.82      377.29      8.37 o 
  -3   7   6        4.77        1.35      2.73 o 
  -2   7   6        2.77        0.74      2.15 o 
  -1   7   6      809.60      833.07      8.79 o 
   0   7   6      608.63      620.82      6.96 o 
   1   7   6      370.88      364.36      4.66 o 
   2   7   6      534.89      538.71      5.80 o 
   3   7   6       94.37       93.93      2.49 o 
   4   7   6       65.33       61.40      2.39 o 
   5   7   6       45.14       46.12      2.48 o 
   6   7   6      143.58      143.11      4.48 o 
   7   7   6       29.40       31.91      3.60 o 
   8   7   6       39.32       31.12      3.78 o 
  -4   8   6      116.83      123.60     13.65 o 
  -3   8   6      254.15      253.43      6.44 o 
  -2   8   6        4.20        1.30      2.77 o 
  -1   8   6      375.03      370.16      6.04 o 
   0   8   6      695.99      697.40      8.51 o 
   1   8   6       21.49       20.40      2.37 o 
   2   8   6       76.55       74.46      2.56 o 
   3   8   6      656.19      659.22      7.87 o 
   4   8   6      213.18      209.25      6.09 o 
   5   8   6       43.11       46.93      4.29 o 
   6   8   6       44.89       46.25      3.88 o 
   7   8   6       64.33       73.56      5.74 o 
   8   8   6       80.42       86.70      4.94 o 
  -3   9   6      134.12      151.18      6.61 o 
  -2   9   6       35.60       36.39      5.38 o 
  -1   9   6        8.01        9.13      3.48 o 
   0   9   6      431.45      428.91      8.43 o 
   1   9   6       47.62       48.45      3.76 o 
   2   9   6       17.35       19.90      3.25 o 
   3   9   6      177.91      163.94      4.94 o 
   4   9   6       29.40       25.71      3.86 o 
   5   9   6       61.65       66.48      4.20 o 
   6   9   6       92.69       93.92      5.36 o 
   7   9   6       55.83       47.48      5.05 o 
  -1  10   6       50.06       43.50      4.50 o 
   0  10   6       23.92       19.26      3.91 o 
   1  10   6      206.27      206.92      8.03 o 
   2  10   6        7.22        6.71      3.47 o 
   3  10   6        4.85        9.05      4.08 o 
   4  10   6      203.19      191.77      7.41 o 
   5  10   6       37.38       40.84      4.83 o 
   6  10   6        8.66        0.72      4.53 o 
  -5  -7   7       25.72       30.46      5.78 o 
  -4  -7   7       75.01       73.22      7.98 o 
  -3  -7   7       91.22       84.17      6.26 o 
  -2  -7   7        1.36       -0.63      4.68 o 
  -1  -7   7       78.22       83.94      6.08 o 
   0  -7   7       20.09       15.06      4.99 o 
   1  -7   7      117.07      125.71      6.04 o 
   2  -7   7       22.93       22.56      5.37 o 
  -6  -6   7       11.91       10.44      5.48 o 
  -5  -6   7      106.86      114.94      6.57 o 
  -4  -6   7       22.73       19.01      6.03 o 
  -3  -6   7        8.85       -1.56      4.21 o 
  -2  -6   7      633.60      622.62     12.00 o 
  -1  -6   7        7.90        7.57      4.17 o 
   0  -6   7        0.86       -0.98      3.93 o 
   1  -6   7      128.99      146.03      5.60 o 
   2  -6   7       29.72       26.15      4.13 o 
   3  -6   7        5.37        5.23      4.64 o 
   4  -6   7       74.59       76.92      6.29 o 
  -7  -5   7        5.66        4.85      6.30 o 
  -6  -5   7      231.65      254.65      8.79 o 
  -5  -5   7      176.43      165.28     10.40 o 
  -4  -5   7        2.19        0.13      4.68 o 
  -3  -5   7      164.93      174.87      6.74 o 
  -2  -5   7       33.55       31.36      3.82 o 
  -1  -5   7      232.58      228.22      6.96 o 
   0  -5   7       91.95       89.08      4.78 o 
   1  -5   7       37.50       45.73      3.75 o 
   2  -5   7        4.49       10.50      3.31 o 
   3  -5   7        0.08       -3.56      3.86 o 
   4  -5   7        9.61        9.64      4.46 o 
   5  -5   7      124.63      140.10      8.22 o 
  -7  -4   7        9.38        3.50      7.76 o 
  -6  -4   7      182.99      189.46     10.14 o 
  -5  -4   7       95.34       98.82      5.45 o 
  -4  -4   7      481.12      489.74     11.63 o 
  -3  -4   7      203.88      201.95     11.82 o 
  -2  -4   7      277.58      251.44     10.16 o 
  -1  -4   7      501.00      495.75      9.03 o 
   0  -4   7      201.09      191.16      5.80 o 
   1  -4   7      477.48      467.22     18.35 o 
   2  -4   7      120.34      124.09      4.63 o 
   3  -4   7        0.68        3.91      3.29 o 
   4  -4   7       23.90       24.29      4.61 o 
   5  -4   7      125.98      125.92      6.11 o 
   6  -4   7        0.50       -1.16      6.64 o 
  -8  -3   7      116.61      121.00      9.81 o 
  -7  -3   7      134.62      121.71      8.82 o 
  -6  -3   7        2.94       -1.18      5.66 o 
  -5  -3   7       27.28       37.97     10.79 o 
  -4  -3   7      284.22      291.39      9.28 o 
  -3  -3   7      684.13      695.69     14.60 o 
  -2  -3   7      924.78      915.39     13.27 o 
  -1  -3   7     1047.62      985.87     13.86 o 
   0  -3   7      929.91      913.38     13.00 o 
   1  -3   7        4.50        5.39      2.40 o 
   2  -3   7      331.63      329.39      6.14 o 
   3  -3   7       49.03       44.23      3.51 o 
   4  -3   7       23.74       20.25      5.02 o 
   5  -3   7      132.71      127.37      8.81 o 
   6  -3   7      159.04      143.44     11.71 o 
   7  -3   7      148.91      138.13      9.87 o 
  -8  -2   7      264.10      277.84     12.36 o 
  -7  -2   7       83.55       79.94     13.94 o 
  -6  -2   7        1.36        1.72      5.17 o 
  -5  -2   7      204.09      201.86      6.78 o 
  -4  -2   7       16.55       11.40      3.12 o 
  -3  -2   7      159.12      168.84      5.23 o 
  -2  -2   7      501.65      489.48      6.92 o 
  -1  -2   7      235.17      231.44      4.33 o 
   0  -2   7      987.67      913.91      9.58 o 
   1  -2   7       17.89       19.89      1.62 o 
   2  -2   7       11.17       12.75      1.76 o 
   3  -2   7     1492.64     1533.11     20.11 o 
   4  -2   7       19.39       16.14      2.80 o 
   5  -2   7      248.40      231.53      8.74 o 
   6  -2   7      179.92      185.54     20.52 o 
   7  -2   7        3.48        5.64      7.89 o 
  -8  -1   7       11.11        2.89      6.95 o 
  -7  -1   7       27.43       28.67      6.38 o 
  -6  -1   7      114.38      107.14     10.13 o 
  -5  -1   7      129.83      133.54      7.33 o 
  -4  -1   7      147.55      159.22      8.94 o 
  -3  -1   7      445.65      419.95      7.78 o 
  -2  -1   7      276.52      258.11      8.28 o 
  -1  -1   7     2117.06     2158.30     22.98 o 
   0  -1   7     1975.96     1934.71     30.21 o 
   1  -1   7      765.73      779.68      8.01 o 
   2  -1   7        1.59        0.86      1.26 o 
   3  -1   7      347.05      334.93      6.12 o 
   4  -1   7      450.82      432.20      7.65 o 
   5  -1   7      209.50      196.29      7.70 o 
   6  -1   7       67.71       65.60      6.04 o 
   7  -1   7      112.99      130.71      8.18 o 
   8  -1   7       78.98       81.03      8.43 o 
  -8   0   7       26.02       20.96      6.83 o 
  -7   0   7      148.77      175.20     19.20 o 
  -6   0   7      167.15      157.49      6.10 o 
  -5   0   7       44.47       52.21      4.86 o 
  -4   0   7      790.38      745.99     11.99 o 
  -3   0   7      202.09      227.96      8.65 o 
  -2   0   7     1618.78     1641.93     18.14 o 
  -1   0   7      134.04      114.30      2.61 o 
   0   0   7      197.37      241.56      6.23 o 
   1   0   7      823.78      729.51     10.56 o 
   2   0   7      860.16      937.28      9.46 o 
   3   0   7       70.10       66.12      2.39 o 
   4   0   7      935.74      918.70     12.41 o 
   5   0   7       15.16       15.57      3.81 o 
   6   0   7       46.77       50.37      5.49 o 
   7   0   7      200.51      217.80      9.84 o 
   8   0   7        1.47        2.63      7.63 o 
  -8   1   7      132.78      136.29     16.05 o 
  -7   1   7      432.26      442.64      9.73 o 
  -6   1   7      138.31      149.09      8.29 o 
  -5   1   7      285.04      269.04      5.89 o 
  -4   1   7       72.57       76.04      3.97 o 
  -3   1   7      437.35      425.60      7.71 o 
  -2   1   7     3734.93     3791.62     39.57 o 
  -1   1   7       22.11       22.23      1.44 o 
   0   1   7       11.18        8.91      0.98 o 
   1   1   7     1054.47      948.10     15.73 o 
   2   1   7      588.30      592.62      7.13 o 
   3   1   7       51.69       47.05      1.56 o 
   4   1   7      427.92      404.53      9.01 o 
   5   1   7      192.03      215.87      7.53 o 
   6   1   7      385.80      357.50     10.32 o 
   7   1   7      114.06      115.76      7.33 o 
   8   1   7       84.34       67.81      7.57 o 
   9   1   7       51.32       37.88     11.05 o 
  -8   2   7        8.37       -2.36      5.30 o 
  -7   2   7        1.79       -0.16      8.16 o 
  -6   2   7      317.70      316.69      7.18 o 
  -5   2   7       47.67       55.87      3.57 o 
  -4   2   7      541.03      531.27      6.56 o 
  -3   2   7      690.76      677.91      9.90 o 
  -2   2   7      340.58      345.45      4.94 o 
  -1   2   7     2232.75     2274.50     21.29 o 
   0   2   7     2290.81     2403.54     34.19 o 
   1   2   7       28.28       34.49      1.51 o 
   2   2   7     1589.72     1541.70     16.38 o 
   3   2   7       99.28       94.34      1.93 o 
   4   2   7      113.21      110.57      3.32 o 
   5   2   7     1306.19     1273.41     21.58 o 
   6   2   7      564.96      567.79     16.44 o 
   7   2   7      198.47      198.39      9.09 o 
   8   2   7       91.28       97.05      8.16 o 
   9   2   7        3.86        4.77      7.45 o 
  -7   3   7       36.33       36.57      7.63 o 
  -6   3   7      197.25      189.38      8.21 o 
  -5   3   7      240.77      227.78      5.96 o 
  -4   3   7      623.03      620.41      8.63 o 
  -3   3   7      558.87      585.22      6.07 o 
  -2   3   7      601.41      586.66      6.35 o 
  -1   3   7     1391.13     1361.98     14.55 o 
   0   3   7     1534.32     1541.81     19.51 o 
   1   3   7     2991.66     3123.62     28.70 o 
   2   3   7     1757.25     1763.93     16.89 o 
   3   3   7     1299.87     1322.77     13.87 o 
   4   3   7      446.91      465.62      6.85 o 
   5   3   7      858.66      880.32     17.23 o 
   6   3   7       34.70       33.07      4.84 o 
   7   3   7      329.46      321.72     10.69 o 
   8   3   7       57.03       58.04      7.30 o 
   9   3   7       48.13       47.05      8.32 o 
  -7   4   7       57.97       63.14      8.68 o 
  -6   4   7      168.39      152.11      5.98 o 
  -5   4   7      109.98      106.18      5.65 o 
  -4   4   7        0.73       -0.50      1.80 o 
  -3   4   7      162.28      164.56      4.75 o 
  -2   4   7     1111.67     1168.25     11.65 o 
  -1   4   7      256.76      287.85      4.97 o 
   0   4   7     1176.15     1142.63     12.61 o 
   1   4   7       44.76       47.39      1.88 o 
   2   4   7       27.51       37.52      1.52 o 
   3   4   7     1636.30     1607.42     16.85 o 
   4   4   7        1.57        1.65      1.52 o 
   5   4   7      151.96      154.21      5.65 o 
   6   4   7     1061.85     1091.39     15.24 o 
   7   4   7       15.09       15.32      3.34 o 
   8   4   7      103.85      113.95      8.13 o 
   9   4   7       18.88       20.56      7.52 o 
  -6   5   7      130.99      128.10      5.56 o 
  -5   5   7      153.17      159.08      5.51 o 
  -4   5   7       24.95       28.14      2.54 o 
  -3   5   7      476.89      480.12      7.74 o 
  -2   5   7      996.88     1020.95     11.12 o 
  -1   5   7      172.06      167.76      3.90 o 
   0   5   7     1099.74     1063.80      9.83 o 
   1   5   7      302.40      274.95      3.64 o 
   2   5   7       73.01       73.58      1.84 o 
   3   5   7     2121.28     2093.70     17.45 o 
   4   5   7       46.86       54.35      2.62 o 
   5   5   7      155.86      165.51      4.90 o 
   6   5   7      135.04      145.62      5.29 o 
   7   5   7      105.17       95.81      7.68 o 
   8   5   7      276.15      292.29     14.07 o 
   9   5   7       15.63       11.43      7.40 o 
  -6   6   7        2.00       -3.28      4.05 o 
  -5   6   7       31.02       30.51      3.98 o 
  -4   6   7      622.22      618.00     10.22 o 
  -3   6   7      120.26      132.35      3.84 o 
  -2   6   7      197.85      208.11      4.22 o 
  -1   6   7     1186.27     1171.96     11.34 o 
   0   6   7      110.70      118.07      2.60 o 
   1   6   7     1761.95     1689.03     13.40 o 
   2   6   7        1.66        0.78      1.40 o 
   3   6   7        4.90        6.77      1.44 o 
   4   6   7     1486.83     1536.57     16.80 o 
   5   6   7       18.26       18.46      2.40 o 
   6   6   7      210.28      217.67      6.53 o 
   7   6   7      382.21      405.30     14.43 o 
   8   6   7       28.16       24.95      6.77 o 
   9   6   7      199.92      183.30     15.92 o 
  -5   7   7       11.83       13.76      5.69 o 
  -4   7   7      163.07      156.95      7.22 o 
  -3   7   7        0.87        0.54      3.07 o 
  -2   7   7      208.32      213.73      4.98 o 
  -1   7   7        6.85        6.12      1.90 o 
   0   7   7      310.33      311.45      4.64 o 
   1   7   7      772.57      776.61      7.45 o 
   2   7   7      730.54      727.07      7.04 o 
   3   7   7       18.93       17.07      1.85 o 
   4   7   7      855.44      851.81     10.78 o 
   5   7   7        3.34       -0.34      1.85 o 
   6   7   7        7.93        4.01      3.43 o 
   7   7   7        9.42        8.75      4.07 o 
   8   7   7       90.99       66.72      6.13 o 
  -4   8   7       17.64       10.09      4.24 o 
  -3   8   7      278.25      278.14      7.43 o 
  -2   8   7       68.84       67.99      3.78 o 
  -1   8   7      177.31      176.75      6.15 o 
   0   8   7      141.73      157.61      5.24 o 
   1   8   7      113.85      110.34      3.21 o 
   2   8   7      431.47      441.39      5.50 o 
   3   8   7       20.62       21.23      2.23 o 
   4   8   7      180.18      170.68      4.51 o 
   5   8   7      257.89      266.46      8.69 o 
   6   8   7      310.23      311.80      7.52 o 
   7   8   7       29.09       30.60      3.51 o 
   8   8   7       23.73       26.93      5.87 o 
  -2   9   7       42.24       38.21      4.24 o 
  -1   9   7      267.16      264.52      6.96 o 
   0   9   7      194.77      197.69      9.64 o 
   1   9   7       82.30       85.66      4.12 o 
   2   9   7      859.69      862.78     12.30 o 
   3   9   7       46.63       39.86      4.11 o 
   4   9   7       55.38       55.83      5.92 o 
   5   9   7       90.26       90.38      4.93 o 
   6   9   7        0.61       -2.86      3.79 o 
   7   9   7       29.12       38.93      7.23 o 
  -1  10   7       17.46       15.44      4.63 o 
   0  10   7      154.84      142.59      5.82 o 
   1  10   7      205.20      196.08      6.40 o 
   2  10   7      165.15      156.62      5.68 o 
   3  10   7      173.45      167.58      7.00 o 
   4  10   7        1.09        1.13      3.92 o 
   5  10   7       35.12       33.58      4.68 o 
  -4  -7   8       24.59       19.60      5.76 o 
  -3  -7   8       22.36       14.66      5.57 o 
  -2  -7   8       61.99       60.36      7.16 o 
  -1  -7   8       22.83       16.76      5.39 o 
   0  -7   8        1.87       -0.59      5.18 o 
   1  -7   8       44.26       49.60      6.91 o 
  -5  -6   8      446.77      500.27     11.78 o 
  -4  -6   8       26.87       14.11      5.13 o 
  -3  -6   8        4.19        4.89      4.48 o 
  -2  -6   8       40.42       42.65      6.63 o 
  -1  -6   8        0.04       -1.35      4.30 o 
   0  -6   8      228.62      220.66      8.07 o 
   1  -6   8       25.28       23.09      4.21 o 
   2  -6   8        2.99       -0.50      4.11 o 
   3  -6   8       47.92       48.60      5.78 o 
  -6  -5   8        0.34       -5.29      5.29 o 
  -5  -5   8       42.46       43.64      5.42 o 
  -4  -5   8      178.79      194.90      7.40 o 
  -3  -5   8       23.89       25.84      4.43 o 
  -2  -5   8       10.23        4.76      3.70 o 
  -1  -5   8      226.65      224.01      7.34 o 
   0  -5   8       61.65       61.00      4.68 o 
   1  -5   8      175.74      168.57      5.91 o 
   2  -5   8      105.12      101.88      4.95 o 
   3  -5   8      179.87      182.55      7.33 o 
   4  -5   8        1.29        1.35      4.48 o 
  -7  -4   8      180.42      197.70     10.87 o 
  -6  -4   8       30.78       29.82      7.06 o 
  -5  -4   8      189.70      183.98      7.36 o 
  -4  -4   8      306.82      328.18      8.55 o 
  -3  -4   8        8.80        9.04      3.54 o 
  -2  -4   8      345.65      349.52     12.05 o 
  -1  -4   8      397.58      392.24      8.56 o 
   0  -4   8      238.62      232.44      7.65 o 
   1  -4   8      785.72      790.85     11.26 o 
   2  -4   8        1.83        0.92      3.19 o 
   3  -4   8       17.55       13.13      3.68 o 
   4  -4   8      196.88      181.76      7.11 o 
   5  -4   8        2.48        8.29      6.32 o 
  -7  -3   8       54.62       55.32      8.08 o 
  -6  -3   8       68.34       76.41      7.35 o 
  -5  -3   8       24.58       19.51      5.49 o 
  -4  -3   8        6.47        5.62      4.49 o 
  -3  -3   8      359.96      363.52     17.10 o 
  -2  -3   8        1.26        0.92      2.60 o 
  -1  -3   8      473.86      453.56      8.31 o 
   0  -3   8     1375.01     1346.09     18.05 o 
   1  -3   8     1157.50     1135.44     13.87 o 
   2  -3   8      290.06      297.69      6.08 o 
   3  -3   8        1.98        3.50      2.98 o 
   4  -3   8       96.23       97.71      4.84 o 
   5  -3   8       22.78       25.92      5.76 o 
   6  -3   8        1.49        1.22      6.18 o 
  -8  -2   8        1.61        8.14      7.49 o 
  -7  -2   8       22.02       25.82      5.67 o 
  -6  -2   8      465.64      487.32     11.09 o 
  -5  -2   8        3.31       -0.19      3.64 o 
  -4  -2   8       16.30       18.79      3.59 o 
  -3  -2   8      473.12      482.76      8.92 o 
  -2  -2   8        4.93        2.75      2.37 o 
  -1  -2   8      207.75      230.59      4.58 o 
   0  -2   8      468.72      454.11      8.53 o 
   1  -2   8       58.90       67.77      2.58 o 
   2  -2   8       96.99       87.72      3.39 o 
   3  -2   8        8.06       11.70      2.66 o 
   4  -2   8       30.61       28.32      3.28 o 
   5  -2   8      326.55      356.04     10.69 o 
   6  -2   8       28.36       28.55      6.03 o 
   7  -2   8        3.73       -1.56      6.82 o 
  -8  -1   8        1.07        5.13      7.46 o 
  -7  -1   8      159.24      161.25     18.42 o 
  -6  -1   8      204.92      209.40      7.77 o 
  -5  -1   8      155.39      157.14      6.48 o 
  -4  -1   8      106.20       94.71      4.49 o 
  -3  -1   8      395.02      382.88      8.21 o 
  -2  -1   8      344.25      322.39      8.39 o 
  -1  -1   8     1462.47     1451.29     16.13 o 
   0  -1   8      378.87      357.44      6.70 o 
   1  -1   8      711.67      707.76     10.18 o 
   2  -1   8     2053.34     2016.84     19.21 o 
   3  -1   8      698.28      711.83     10.35 o 
   4  -1   8        4.96        1.53      2.35 o 
   5  -1   8      231.64      242.94      8.74 o 
   6  -1   8      123.78      122.12     14.73 o 
   7  -1   8       21.17       15.38      6.29 o 
  -7   0   8       64.05       51.45      6.89 o 
  -6   0   8      151.12      139.23      7.49 o 
  -5   0   8      366.64      359.32      8.55 o 
  -4   0   8       18.46       18.27      3.26 o 
  -3   0   8        4.18        4.63      2.51 o 
  -2   0   8     2414.58     2387.47     31.25 o 
  -1   0   8      218.02      226.69      3.90 o 
   0   0   8      236.88      220.05      9.21 o 
   1   0   8      692.68      625.25     10.15 o 
   2   0   8        2.95        7.26      1.22 o 
   3   0   8     1454.91     1427.88     15.93 o 
   4   0   8      379.00      396.36      9.36 o 
   5   0   8        1.92        1.58      3.91 o 
   6   0   8      636.44      626.64     24.07 o 
   7   0   8       12.52       10.16      6.18 o 
   8   0   8        2.14        1.47      6.93 o 
  -8   1   8       73.09       86.55     14.47 o 
  -7   1   8       25.93       34.99     11.05 o 
  -6   1   8      255.25      249.29      8.10 o 
  -5   1   8      764.21      765.90     19.94 o 
  -4   1   8      491.93      483.93      9.40 o 
  -3   1   8       26.86       24.67      3.65 o 
  -2   1   8      101.78      103.74      3.30 o 
  -1   1   8      931.47      907.51     14.32 o 
   0   1   8     1546.40     1568.51     17.00 o 
   1   1   8      295.89      265.66      7.89 o 
   2   1   8        7.69        9.18      2.54 o 
   3   1   8      664.09      650.23      6.39 o 
   4   1   8      259.77      261.44      7.41 o 
   5   1   8       62.76       66.56      5.02 o 
   6   1   8       95.91       93.77      6.23 o 
   7   1   8        2.07        2.19      5.54 o 
   8   1   8        0.82       -3.39      6.55 o 
  -7   2   8      149.85      178.36     15.00 o 
  -6   2   8        1.20       -0.62      6.31 o 
  -5   2   8        1.80       -0.39      5.02 o 
  -4   2   8     1082.06     1040.23     29.01 o 
  -3   2   8       77.85       79.36      3.78 o 
  -2   2   8      441.91      425.24      7.40 o 
  -1   2   8     1180.58     1157.37     11.57 o 
   0   2   8     1839.43     1851.94     17.62 o 
   1   2   8     3268.53     3257.14     33.91 o 
   2   2   8      323.14      329.20      5.93 o 
   3   2   8      133.22      125.74      2.32 o 
   4   2   8      684.30      661.21     10.71 o 
   5   2   8       34.18       40.54      4.28 o 
   6   2   8       38.54       39.94      5.20 o 
   7   2   8       73.00       76.13      7.04 o 
   8   2   8       41.84       27.94      6.77 o 
  -7   3   8      128.98      135.24     20.91 o 
  -6   3   8      325.56      321.19     14.57 o 
  -5   3   8      331.52      340.72      7.68 o 
  -4   3   8     1089.76     1051.44     15.26 o 
  -3   3   8     1007.45     1006.58     27.23 o 
  -2   3   8      473.13      471.68     10.93 o 
  -1   3   8     1940.10     1951.70     24.75 o 
   0   3   8       22.85       38.26      4.75 o 
   1   3   8     2459.18     2447.95     22.86 o 
   2   3   8      543.39      549.16      6.77 o 
   3   3   8      825.99      839.04     11.72 o 
   4   3   8     2126.47     2066.84     31.47 o 
   5   3   8      164.12      172.63      7.37 o 
   6   3   8       11.26        1.18      4.46 o 
   7   3   8      259.29      269.51     10.32 o 
   8   3   8       14.13       19.54     11.05 o 
   9   3   8       97.87       87.69     15.13 o 
  -7   4   8       64.70       65.09     14.60 o 
  -6   4   8      182.68      170.58      7.85 o 
  -5   4   8        0.84        3.54      3.86 o 
  -4   4   8      303.63      290.94      5.84 o 
  -3   4   8      999.76      964.91     11.79 o 
  -2   4   8        5.33        6.66      2.01 o 
  -1   4   8      452.46      458.83      6.56 o 
   0   4   8     1031.27     1025.37     11.61 o 
   1   4   8      179.89      195.48      4.77 o 
   2   4   8     1056.04     1031.65     11.93 o 
   3   4   8      375.66      377.97      8.85 o 
   4   4   8       78.52       98.75      5.05 o 
   5   4   8      578.21      573.87     10.64 o 
   6   4   8      202.65      213.43      8.36 o 
   7   4   8       40.56       34.55      6.04 o 
   8   4   8      369.97      378.71     12.88 o 
   9   4   8       29.97       25.70      7.64 o 
  -6   5   8      321.05      313.40     12.10 o 
  -5   5   8       39.80       33.02      4.80 o 
  -4   5   8       67.02       64.37      3.72 o 
  -3   5   8      467.38      454.48      7.38 o 
  -2   5   8       18.82       19.97      2.34 o 
  -1   5   8      319.50      314.73      6.87 o 
   0   5   8      778.28      774.50      8.39 o 
   1   5   8      212.83      200.20      6.15 o 
   2   5   8      877.52      886.24     16.63 o 
   3   5   8      330.51      316.70     11.05 o 
   4   5   8      566.97      576.22     28.54 o 
   5   5   8      895.23      884.31     13.91 o 
   6   5   8        2.79        5.78      4.61 o 
   7   5   8        2.15        1.03      5.31 o 
   8   5   8        5.14        1.47      6.25 o 
   9   5   8       39.95       42.56      8.42 o 
  -5   6   8      237.25      237.55     15.92 o 
  -4   6   8        9.37        8.55      2.83 o 
  -3   6   8       68.16       65.87      3.71 o 
  -2   6   8      547.22      563.57      8.47 o 
  -1   6   8      129.87      138.03      4.28 o 
   0   6   8      154.57      169.78      4.17 o 
   1   6   8      876.37      821.28     10.16 o 
   2   6   8      708.24      735.83      9.32 o 
   3   6   8      648.57      611.90     10.79 o 
   4   6   8        6.38        9.51      2.37 o 
   5   6   8        9.03        7.68      2.48 o 
   6   6   8      376.65      390.33      7.94 o 
   7   6   8       32.08       30.44      5.75 o 
   8   6   8        2.00       -3.35      6.26 o 
  -5   7   8      253.79      250.34      7.21 o 
  -4   7   8       75.00       71.27      4.32 o 
  -3   7   8        4.63        2.08      2.86 o 
  -2   7   8      711.80      716.07      9.72 o 
  -1   7   8        9.69       11.58      2.03 o 
   0   7   8      479.25      482.89      6.85 o 
   1   7   8       22.50       33.13      2.60 o 
   2   7   8      175.93      172.70      5.41 o 
   3   7   8      931.03      925.91     13.07 o 
   4   7   8      355.41      353.63      7.12 o 
   5   7   8       55.22       55.89      3.70 o 
   6   7   8       83.14       88.89      6.21 o 
   7   7   8       13.41       16.16      5.75 o 
   8   7   8       67.18       66.08      7.64 o 
  -4   8   8      210.70      209.27      7.03 o 
  -3   8   8        4.10        4.54      3.62 o 
  -2   8   8      106.06       98.74      4.39 o 
  -1   8   8      551.67      543.37      9.59 o 
   0   8   8      236.68      226.14      4.82 o 
   1   8   8      184.69      175.34      3.79 o 
   2   8   8      307.72      309.46      4.65 o 
   3   8   8      179.79      177.39      6.78 o 
   4   8   8      216.19      228.07     12.89 o 
   5   8   8      208.58      196.61     11.97 o 
   6   8   8        1.37        2.49      5.06 o 
   7   8   8      199.39      189.15     11.05 o 
  -2   9   8       13.44        8.75      3.64 o 
  -1   9   8       33.98       37.59      3.43 o 
   0   9   8        1.09       -2.67      2.67 o 
   1   9   8      152.81      146.72      7.44 o 
   2   9   8      104.21       98.52      3.89 o 
   3   9   8       49.37       50.62      3.89 o 
   4   9   8      392.04      397.01      8.40 o 
   5   9   8      131.98      124.96      8.68 o 
   6   9   8       24.35       12.36      6.58 o 
   7   9   8       82.74       79.97      8.68 o 
   0  10   8       46.13       57.20      5.86 o 
   1  10   8       24.99       18.94      3.56 o 
   2  10   8       58.21       50.39      3.93 o 
   3  10   8      228.67      232.85      7.33 o 
   4  10   8       51.52       46.65      4.47 o 
   5  10   8       88.85       84.56      9.87 o 
  -4  -6   9       18.26       15.20      5.42 o 
  -3  -6   9      359.04      378.71     10.17 o 
  -2  -6   9       14.33       11.24      4.93 o 
  -1  -6   9       13.72       18.13      4.98 o 
   0  -6   9      161.88      180.71      7.69 o 
   1  -6   9       12.79        8.46      4.78 o 
   2  -6   9       51.88       51.32      8.56 o 
  -6  -5   9       48.99       61.58      6.69 o 
  -5  -5   9        8.85        7.54      5.31 o 
  -4  -5   9       27.67       30.95      6.98 o 
  -3  -5   9       99.94      115.38     11.37 o 
  -2  -5   9       37.47       45.83      4.73 o 
  -1  -5   9       71.25       63.52      5.08 o 
   0  -5   9        6.14       -1.33      4.78 o 
   1  -5   9       98.24      117.26      5.18 o 
   2  -5   9        8.25        5.89      3.81 o 
   3  -5   9       13.93       13.49      4.71 o 
   4  -5   9       59.12       64.77      7.00 o 
  -6  -4   9        0.26       -4.60      6.88 o 
  -5  -4   9      282.38      286.58      8.98 o 
  -4  -4   9        3.57        5.71      4.38 o 
  -3  -4   9        6.01        1.80      3.70 o 
  -2  -4   9      342.43      346.53      8.23 o 
  -1  -4   9       18.88       16.07      3.54 o 
   0  -4   9      164.63      154.12      6.09 o 
   1  -4   9      213.98      210.89      8.20 o 
   2  -4   9      273.19      276.09      8.35 o 
   3  -4   9       35.56       38.56      4.41 o 
   4  -4   9        1.53        0.55      4.13 o 
   5  -4   9       15.09       21.09      7.76 o 
  -7  -3   9        0.87       -7.12      7.12 o 
  -6  -3   9      215.46      245.46     11.07 o 
  -5  -3   9      378.25      364.33     20.91 o 
  -4  -3   9       36.95       33.15      5.69 o 
  -3  -3   9       20.65       22.86      3.63 o 
  -2  -3   9       27.16       20.50      4.04 o 
  -1  -3   9      475.18      484.85      8.92 o 
   0  -3   9       15.73       13.78      2.89 o 
   1  -3   9      512.78      509.33     10.40 o 
   2  -3   9     1221.39     1207.92     14.99 o 
   3  -3   9      216.07      212.81      6.52 o 
   4  -3   9      256.28      253.77      8.64 o 
   5  -3   9       11.47       20.73      6.10 o 
   6  -3   9       74.33       77.68      8.55 o 
  -7  -2   9       23.94       25.16      9.08 o 
  -6  -2   9       83.22       93.58     13.02 o 
  -5  -2   9       10.60        5.64      5.38 o 
  -4  -2   9      134.00      129.53      5.61 o 
  -3  -2   9       52.66       60.45      4.70 o 
  -2  -2   9       60.16       57.67      3.52 o 
  -1  -2   9      457.89      467.93     11.26 o 
   0  -2   9        0.33        0.77      1.57 o 
   1  -2   9        6.37        1.84      1.61 o 
   2  -2   9      911.19      894.86     15.34 o 
   3  -2   9        9.33        7.35      2.79 o 
   4  -2   9       72.97       78.78      4.87 o 
   5  -2   9       58.80       54.19      6.14 o 
   6  -2   9        9.70       11.08      6.10 o 
  -7  -1   9      256.08      254.67      9.64 o 
  -6  -1   9        2.55        3.26      4.60 o 
  -5  -1   9      102.93      107.77      6.30 o 
  -4  -1   9      133.54      134.38      5.74 o 
  -3  -1   9       59.22       64.96      3.79 o 
  -2  -1   9       23.12       22.79      2.81 o 
  -1  -1   9      312.80      312.44      5.02 o 
   0  -1   9      146.66      147.06      4.90 o 
   1  -1   9       51.53       58.40      3.04 o 
   2  -1   9      284.75      280.91      4.94 o 
   3  -1   9      349.24      352.26      6.75 o 
   4  -1   9      567.01      529.77     11.87 o 
   5  -1   9       62.47       71.75     13.29 o 
   6  -1   9        5.22        3.88      5.65 o 
   7  -1   9      124.76      110.44      8.56 o 
  -7   0   9        2.50       -6.63      6.63 o 
  -6   0   9      291.15      308.63     11.04 o 
  -5   0   9       67.84       60.27      4.88 o 
  -4   0   9      372.85      343.18      8.05 o 
  -3   0   9      756.66      751.22     11.99 o 
  -2   0   9        1.48        4.90      2.36 o 
  -1   0   9       57.70       61.90      3.19 o 
   0   0   9     3197.41     3063.41     46.68 o 
   1   0   9      108.89      109.91      3.58 o 
   2   0   9       50.85       46.18      1.82 o 
   3   0   9      140.73      130.22      4.59 o 
   4   0   9       38.43       40.36      4.16 o 
   5   0   9      246.18      232.05      8.29 o 
   6   0   9       98.97       95.21      6.88 o 
   7   0   9       11.61       13.60     13.15 o 
   8   0   9      113.95      103.38     11.84 o 
  -7   1   9       70.31       66.46     12.10 o 
  -6   1   9       31.13       22.78      6.32 o 
  -5   1   9      133.88      128.31      6.06 o 
  -4   1   9      401.11      390.64     16.12 o 
  -3   1   9     1793.36     1778.56     23.69 o 
  -2   1   9      231.37      252.72      9.16 o 
  -1   1   9       12.81       10.45      1.71 o 
   0   1   9      952.84      925.12     10.78 o 
   1   1   9      599.48      586.42     21.05 o 
   2   1   9      660.75      670.49     12.45 o 
   3   1   9      198.89      190.06      3.45 o 
   4   1   9      267.72      271.93      7.68 o 
   5   1   9      609.38      635.31     13.48 o 
   6   1   9      206.91      198.08      8.93 o 
   7   1   9       33.81       42.56      6.55 o 
   8   1   9      109.61      118.80      9.01 o 
  -7   2   9      165.76      170.22     10.79 o 
  -6   2   9       74.44       73.75      7.76 o 
  -5   2   9      279.21      273.89     19.47 o 
  -4   2   9        9.09       11.97      4.65 o 
  -3   2   9        8.73        5.51      3.78 o 
  -2   2   9     1127.63     1077.53     15.13 o 
  -1   2   9       27.20       30.00      1.62 o 
   0   2   9       37.78       35.35      1.67 o 
   1   2   9      842.23      769.26      9.22 o 
   2   2   9        2.91        1.06      1.48 o 
   3   2   9      767.93      750.80      8.19 o 
   4   2   9      747.26      739.09     11.77 o 
   5   2   9      156.86      151.79      6.97 o 
   6   2   9      389.55      400.10     11.97 o 
   7   2   9       95.50       96.73      7.52 o 
   8   2   9       15.23        9.08      6.93 o 
  -7   3   9       16.22       18.97      8.01 o 
  -6   3   9        1.07        1.24      6.97 o 
  -5   3   9      348.31      353.58     32.09 o 
  -4   3   9      137.43      138.12      7.52 o 
  -3   3   9      565.12      559.95     16.97 o 
  -2   3   9     1926.65     1904.05     35.51 o 
  -1   3   9      884.91      816.99     30.25 o 
   0   3   9        5.98       13.99      1.92 o 
   1   3   9      975.40      957.44     11.26 o 
   2   3   9      330.07      305.79      4.33 o 
   3   3   9      448.01      445.23     10.11 o 
   4   3   9      212.28      218.77      7.03 o 
   5   3   9      445.49      441.41     10.79 o 
   6   3   9      886.48      875.02     17.39 o 
   7   3   9       48.99       56.32      8.81 o 
   8   3   9       23.18       17.06      6.93 o 
  -6   4   9       57.04       58.94      8.18 o 
  -5   4   9      226.65      201.65     10.42 o 
  -4   4   9       68.65       74.48      6.70 o 
  -3   4   9        5.67        1.84      4.37 o 
  -2   4   9      195.13      193.71      7.94 o 
  -1   4   9     1186.74     1096.81     30.38 o 
   0   4   9      149.55      148.18      6.29 o 
   1   4   9      710.24      684.27     20.13 o 
   2   4   9     1611.99     1604.78     20.90 o 
   3   4   9      592.00      609.10     12.33 o 
   4   4   9      435.92      446.10     10.74 o 
   5   4   9      281.23      289.71      7.42 o 
   6   4   9       20.67       27.12      5.01 o 
   7   4   9      139.88      159.61     11.31 o 
   8   4   9       49.53       46.67      7.49 o 
  -6   5   9       34.22       29.23      6.45 o 
  -5   5   9       91.98       88.67      7.99 o 
  -4   5   9      600.21      564.03     15.14 o 
  -3   5   9      195.17      191.25      5.65 o 
  -2   5   9        5.51       11.05      4.28 o 
  -1   5   9      947.23      981.33     18.85 o 
   0   5   9      255.96      244.29      9.87 o 
   1   5   9      188.21      185.47     16.05 o 
   2   5   9     1006.30      988.18     25.12 o 
   3   5   9       85.88       85.50      4.74 o 
   4   5   9      430.55      451.83     10.75 o 
   5   5   9      374.22      373.66      8.44 o 
   6   5   9       30.50       38.75      5.36 o 
   7   5   9      523.60      550.04     14.60 o 
   8   5   9        3.10        0.50      6.44 o 
  -5   6   9      102.32      100.86     12.50 o 
  -4   6   9       92.91      103.33      9.60 o 
  -3   6   9      285.02      278.74     13.98 o 
  -2   6   9      219.54      231.92      9.09 o 
  -1   6   9       98.70      101.74      4.08 o 
   0   6   9     1052.65     1058.76     14.97 o 
   1   6   9        3.51        0.79      3.53 o 
   2   6   9       24.92       24.73      6.58 o 
   3   6   9     1417.23     1362.72     35.51 o 
   4   6   9      263.10      282.54     13.94 o 
   5   6   9      169.64      186.38     14.11 o 
   6   6   9       18.96       18.45      5.39 o 
   7   6   9        0.85        3.29      5.50 o 
   8   6   9      277.64      283.36     20.65 o 
  -4   7   9        5.23        6.08      5.43 o 
  -3   7   9      365.02      362.68      9.32 o 
  -2   7   9       83.66       91.55      5.22 o 
  -1   7   9       23.15       19.30      2.76 o 
   0   7   9      819.93      841.29     13.25 o 
   1   7   9        6.53       13.56      2.74 o 
   2   7   9       27.00       28.18      2.84 o 
   3   7   9      102.73      108.63      4.74 o 
   4   7   9      174.61      155.18      5.75 o 
   5   7   9      474.65      477.86     22.89 o 
   6   7   9      241.14      245.18     14.21 o 
   7   7   9       35.03       29.79      6.37 o 
   8   7   9       57.08       79.18      7.89 o 
  -3   8   9      143.18      140.77      7.84 o 
  -2   8   9      313.06      307.94     10.05 o 
  -1   8   9       57.00       47.06      4.51 o 
   0   8   9       61.15       63.09      4.52 o 
   1   8   9      908.04      896.15     17.83 o 
   2   8   9       89.83       86.06      4.59 o 
   3   8   9      185.44      175.10      6.97 o 
   4   8   9      178.05      184.68     13.15 o 
   5   8   9      381.18      418.55     18.15 o 
   6   8   9      249.44      308.06     17.36 o 
   7   8   9       28.57       25.78     11.05 o 
  -2   9   9      367.38      390.04     11.82 o 
  -1   9   9      218.08      204.11      9.09 o 
   0   9   9       36.74       33.55      5.24 o 
   1   9   9      306.81      320.11      7.39 o 
   2   9   9       46.55       43.35      3.73 o 
   3   9   9       65.00       75.07     12.23 o 
   4   9   9      171.68      189.21     13.68 o 
   5   9   9        1.38       -2.21      4.74 o 
   6   9   9      421.72      404.08     15.00 o 
   0  10   9        2.46        2.51      4.93 o 
   1  10   9       13.07        6.36      4.64 o 
   2  10   9      122.10      102.34      8.94 o 
   3  10   9        3.23        0.53      6.31 o 
   4  10   9       78.62       87.08      8.68 o 
   5  10   9      124.07      138.38     10.00 o 
  -3  -6  10       50.64       63.04      6.36 o 
  -2  -6  10        5.32        7.33      5.39 o 
  -1  -6  10      209.00      225.83      8.85 o 
   0  -6  10       40.73       47.11      6.02 o 
  -5  -5  10      118.96      136.84      8.73 o 
  -4  -5  10       63.59       55.97      6.00 o 
  -3  -5  10       13.40        9.70      4.80 o 
  -2  -5  10      158.25      155.74      7.04 o 
  -1  -5  10       18.16       20.31      4.74 o 
   0  -5  10       49.03       46.47      5.11 o 
   1  -5  10        0.01       -0.69      3.85 o 
   2  -5  10        2.43        5.67      4.52 o 
   3  -5  10       33.52       36.23      5.37 o 
  -6  -4  10        2.48        4.37      5.49 o 
  -5  -4  10      181.39      197.18      8.24 o 
  -4  -4  10        9.61        9.58      4.69 o 
  -3  -4  10      107.54      106.28      6.51 o 
  -2  -4  10       19.06       22.30      4.24 o 
  -1  -4  10      124.95      118.75      5.64 o 
   0  -4  10      461.57      434.42      9.43 o 
   1  -4  10        4.61        4.80      3.40 o 
   2  -4  10      143.07      140.18      6.95 o 
   3  -4  10      187.78      182.47      7.59 o 
   4  -4  10      147.37      128.51      8.56 o 
  -6  -3  10        8.69        2.19      7.16 o 
  -5  -3  10       13.06        3.55      6.37 o 
  -4  -3  10      400.50      417.77     12.36 o 
  -3  -3  10      185.97      190.47      6.87 o 
  -2  -3  10       75.42       81.15      5.36 o 
  -1  -3  10       18.45       19.44      3.39 o 
   0  -3  10       88.50       88.10      4.43 o 
   1  -3  10       55.32       56.88      3.60 o 
   2  -3  10        2.38        4.11      3.09 o 
   3  -3  10      441.78      435.75      9.18 o 
   4  -3  10      229.90      220.14      9.67 o 
   5  -3  10      113.54      102.37      8.09 o 
  -7  -2  10      101.40       96.65      9.20 o 
  -6  -2  10       34.00       36.57      7.07 o 
  -5  -2  10       67.82       75.65      6.96 o 
  -4  -2  10      741.84      723.07     15.65 o 
  -3  -2  10        4.05        8.73      4.36 o 
  -2  -2  10      564.63      557.17     12.07 o 
  -1  -2  10        2.77        1.40      2.62 o 
   0  -2  10        3.80        2.95      1.96 o 
   1  -2  10      242.77      234.04      7.22 o 
   2  -2  10       66.71       62.27      3.64 o 
   3  -2  10       38.88       38.39      3.60 o 
   4  -2  10      193.37      195.45      8.39 o 
   5  -2  10        4.72        4.06      5.30 o 
   6  -2  10        1.56        5.04      6.29 o 
  -7  -1  10       52.69       51.51      6.54 o 
  -6  -1  10      119.47      124.31      6.77 o 
  -5  -1  10      193.23      183.51      7.33 o 
  -4  -1  10      141.52      146.96      6.46 o 
  -3  -1  10      467.00      488.20      9.91 o 
  -2  -1  10      475.19      453.99      8.55 o 
  -1  -1  10       46.96       49.62      5.13 o 
   0  -1  10        9.02        7.37      2.73 o 
   1  -1  10      622.20      617.64      8.91 o 
   2  -1  10       86.16       87.55      3.69 o 
   3  -1  10        6.23        7.13      2.69 o 
   4  -1  10      218.67      233.41      8.39 o 
   5  -1  10      423.19      430.08     11.78 o 
   6  -1  10      147.44      141.54      8.26 o 
   7  -1  10       19.58        9.12      7.25 o 
  -7   0  10        3.36       -1.04      9.47 o 
  -6   0  10      363.11      353.90     13.94 o 
  -5   0  10        2.34       -3.11      4.06 o 
  -4   0  10      654.65      611.84     11.30 o 
  -3   0  10      121.41      114.85      5.05 o 
  -2   0  10      240.33      221.05      5.87 o 
  -1   0  10      117.97      116.96      3.95 o 
   0   0  10       39.93       43.67      4.47 o 
   1   0  10       73.66       77.35      3.20 o 
   2   0  10     1118.88     1108.71     12.91 o 
   3   0  10       38.98       40.04      2.66 o 
   4   0  10        3.28        5.33      3.78 o 
   5   0  10      284.06      296.69      9.55 o 
   6   0  10       34.27       35.60      6.14 o 
   7   0  10       13.34       14.22      6.69 o 
  -7   1  10       11.20        0.78      7.41 o 
  -6   1  10      171.76      166.79     13.94 o 
  -5   1  10      157.71      149.03     12.50 o 
  -4   1  10       90.61      100.74      6.48 o 
  -3   1  10      259.08      252.63      6.78 o 
  -2   1  10     1086.27     1041.84     15.02 o 
  -1   1  10     1827.96     1826.79     24.68 o 
   0   1  10       42.50       43.28      1.80 o 
   1   1  10        0.89        0.10      2.84 o 
   2   1  10      514.57      518.31      6.95 o 
   3   1  10       87.03       90.16      4.79 o 
   4   1  10      552.82      533.42     11.31 o 
   5   1  10       13.21        9.21      4.46 o 
   6   1  10       17.59       15.48      5.49 o 
   7   1  10       54.80       60.35      7.25 o 
   8   1  10       21.35        8.16     10.00 o 
  -7   2  10        4.62       -1.31      7.60 o 
  -6   2  10        7.29       11.20      6.97 o 
  -5   2  10      542.56      562.57     15.20 o 
  -4   2  10      114.09      121.35      7.19 o 
  -3   2  10      473.70      489.15     12.29 o 
  -2   2  10      360.44      354.38      9.54 o 
  -1   2  10      149.02      145.64      4.56 o 
   0   2  10     1759.07     1733.16     19.11 o 
   1   2  10       34.04       27.45      1.87 o 
   2   2  10      379.72      392.43      7.09 o 
   3   2  10      948.89      915.21     13.43 o 
   4   2  10      128.54      118.37      4.87 o 
   5   2  10      115.82      105.35      5.94 o 
   6   2  10      286.83      278.05      9.95 o 
   7   2  10       32.32       27.22      6.42 o 
   8   2  10       24.21       37.03      7.70 o 
  -6   3  10        8.31        5.50      7.06 o 
  -5   3  10       95.62      103.18      8.08 o 
  -4   3  10      225.39      225.44      9.89 o 
  -3   3  10      301.72      305.26     10.11 o 
  -2   3  10      682.42      667.61     14.42 o 
  -1   3  10      800.17      789.38     20.39 o 
   0   3  10     2152.41     2039.79     55.90 o 
   1   3  10      762.99      716.04     17.76 o 
   2   3  10       55.55       56.40      3.13 o 
   3   3  10      836.19      854.35     24.07 o 
   4   3  10       73.25       72.95      3.98 o 
   5   3  10        2.33        4.64      4.18 o 
   6   3  10      310.47      320.92     10.32 o 
   7   3  10      372.31      352.04     11.81 o 
   8   3  10      160.04      152.35      9.47 o 
  -6   4  10       11.26        8.16      7.07 o 
  -5   4  10      117.45      107.09     12.50 o 
  -4   4  10      536.82      547.55     14.93 o 
  -3   4  10      529.16      516.10     13.52 o 
  -2   4  10       19.30       20.43      4.27 o 
  -1   4  10       54.27       53.34      4.53 o 
   0   4  10      258.25      229.18      7.77 o 
   1   4  10      432.88      377.56      9.47 o 
   2   4  10        1.57        1.45      2.91 o 
   3   4  10       28.00       30.58      3.81 o 
   4   4  10      685.97      697.28     14.34 o 
   5   4  10       48.46       53.36      7.24 o 
   6   4  10       53.07       60.73      5.94 o 
   7   4  10      190.21      202.94      9.85 o 
   8   4  10       12.08       16.67      7.07 o 
  -5   5  10      209.54      205.73     11.24 o 
  -4   5  10      303.69      314.10     12.76 o 
  -3   5  10       32.36       34.72      5.86 o 
  -2   5  10     1032.94      986.09     19.94 o 
  -1   5  10      287.81      286.10     11.44 o 
   0   5  10       30.68       33.63      7.37 o 
   1   5  10      846.16      844.70     16.59 o 
   2   5  10       48.25       37.65      5.92 o 
   3   5  10        1.81       -3.68      5.26 o 
   4   5  10      800.98      800.00     15.67 o 
   5   5  10       34.60       33.74      4.05 o 
   6   5  10       15.24       21.47      5.36 o 
   7   5  10       83.89       81.65      7.89 o 
   8   5  10       16.80       15.20      6.89 o 
  -5   6  10       58.22       58.08     16.71 o 
  -4   6  10      141.81      138.38      9.11 o 
  -3   6  10      364.35      371.34     16.31 o 
  -2   6  10      131.67      139.54      7.62 o 
  -1   6  10      337.35      339.39     10.77 o 
   0   6  10      164.89      145.53      7.81 o 
   1   6  10      233.11      220.33      8.26 o 
   2   6  10      959.78      968.34     18.95 o 
   3   6  10        6.36       10.00      6.05 o 
   4   6  10       63.05       74.45      8.68 o 
   5   6  10      968.83      985.21     29.46 o 
   6   6  10       92.06       98.80      6.64 o 
   7   6  10       25.52       24.15      6.45 o 
   8   6  10       12.91       21.80      9.21 o 
  -4   7  10       37.58       41.12      6.51 o 
  -3   7  10      187.32      192.76     10.32 o 
  -2   7  10       77.21       76.76      8.29 o 
  -1   7  10      342.04      315.84      7.17 o 
   0   7  10      130.89      134.75      7.35 o 
   1   7  10        1.92       -3.78      3.78 o 
   2   7  10     1071.50     1148.84     22.13 o 
   3   7  10       18.01       15.26      6.58 o 
   4   7  10        1.28       -0.53      6.84 o 
   5   7  10       78.19       94.18     10.52 o 
   6   7  10      180.15      199.67     14.73 o 
   7   7  10      154.30      169.16     13.68 o 
  -3   8  10       53.95       51.18     17.89 o 
  -2   8  10      190.33      203.84      9.60 o 
  -1   8  10      274.09      299.48     14.86 o 
   0   8  10      298.06      294.43     22.36 o 
   1   8  10       62.44       59.17     13.29 o 
   2   8  10      113.20      106.36      5.19 o 
   3   8  10      371.33      392.77     17.10 o 
   4   8  10        3.03        0.26      7.10 o 
   5   8  10        3.90       -3.68      7.63 o 
   6   8  10      114.03      136.39      9.20 o 
   7   8  10       36.89       34.46     12.10 o 
  -2   9  10       37.27       45.74      6.32 o 
  -1   9  10       10.95       13.40      7.37 o 
   0   9  10      583.24      599.04     26.17 o 
   1   9  10       23.15       28.10      4.41 o 
   2   9  10        6.91        4.97      5.01 o 
   3   9  10      190.73      207.04     14.47 o 
   4   9  10       78.72       87.87     10.52 o 
   5   9  10        0.78        1.32      8.42 o 
   6   9  10      126.25      164.42     14.47 o 
   1  10  10       50.28       43.93      7.63 o 
   2  10  10       13.05        5.00      6.58 o 
   3  10  10        5.14        2.37      6.84 o 
   4  10  10      137.46      125.75      9.73 o 
  -3  -5  11       13.07       19.62      5.37 o 
  -2  -5  11      111.52      100.85      6.34 o 
  -1  -5  11       18.58       14.91      4.91 o 
   0  -5  11       83.88       95.76      6.30 o 
   1  -5  11       94.67      102.99      5.58 o 
  -5  -4  11       13.63       11.24      5.75 o 
  -4  -4  11        1.01        1.48      4.98 o 
  -3  -4  11      187.80      188.58      7.54 o 
  -2  -4  11       45.47       43.79      5.01 o 
  -1  -4  11       91.84       87.07      5.29 o 
   0  -4  11       24.19       31.24      4.58 o 
   1  -4  11       58.41       56.37      4.44 o 
   2  -4  11      174.60      172.37      7.15 o 
   3  -4  11        9.77        9.97      4.57 o 
  -6  -3  11       11.47       12.10     11.31 o 
  -5  -3  11        1.31       -6.48      6.48 o 
  -4  -3  11       12.87       12.01      6.32 o 
  -3  -3  11       21.58       19.83      4.44 o 
  -2  -3  11      222.66      222.79      7.07 o 
  -1  -3  11      216.79      217.62      6.83 o 
   0  -3  11        7.54        5.16      3.46 o 
   1  -3  11      358.17      357.54      7.31 o 
   2  -3  11       12.54        9.23      3.76 o 
   3  -3  11       98.51      114.05      9.02 o 
   4  -3  11       89.18      104.12      7.81 o 
  -6  -2  11        0.28       -5.26      6.88 o 
  -5  -2  11       28.41       23.33      6.69 o 
  -4  -2  11      164.09      178.71     21.05 o 
  -3  -2  11       65.28       64.80     10.39 o 
  -2  -2  11      306.11      290.52     14.47 o 
  -1  -2  11       31.83       26.99      4.13 o 
   0  -2  11       80.30       81.66      4.19 o 
   1  -2  11      142.97      144.99      4.63 o 
   2  -2  11       53.07       54.81      3.78 o 
   3  -2  11       56.16       60.88      4.25 o 
   4  -2  11        0.85        7.90      5.30 o 
   5  -2  11        0.60       -2.39      5.76 o 
  -6  -1  11        5.49        5.26      9.73 o 
  -5  -1  11       85.52       84.20      8.19 o 
  -4  -1  11       39.86       46.91      4.89 o 
  -3  -1  11      229.47      222.30      7.00 o 
  -2  -1  11       26.49       35.76      3.60 o 
  -1  -1  11      517.22      528.48     12.63 o 
   0  -1  11      319.90      324.32      8.30 o 
   1  -1  11      145.19      149.92      4.94 o 
   2  -1  11       12.19       13.62      2.92 o 
   3  -1  11      339.14      337.55      8.97 o 
   4  -1  11       28.64       36.70      5.24 o 
   5  -1  11       12.72        8.99      5.38 o 
   6  -1  11      155.89      148.79      8.72 o 
  -6   0  11        4.07       -6.60      6.60 o 
  -5   0  11       10.49        7.29      6.04 o 
  -4   0  11      555.59      525.57     10.79 o 
  -3   0  11        1.34       -1.52      4.11 o 
  -2   0  11      600.36      516.60     11.70 o 
  -1   0  11      868.09      844.16     12.72 o 
   0   0  11      157.89      149.53      6.97 o 
   1   0  11      145.80      145.82      4.58 o 
   2   0  11      394.96      413.60      8.36 o 
   3   0  11        7.19        9.90      3.02 o 
   4   0  11      518.22      514.11     11.61 o 
   5   0  11       50.41       54.41      5.84 o 
   6   0  11       10.34        5.14      6.04 o 
   7   0  11      110.42      111.99     22.23 o 
  -6   1  11        1.90       -1.24      6.88 o 
  -5   1  11        0.48        3.11      6.03 o 
  -4   1  11      131.93      136.95      7.75 o 
  -3   1  11      114.42      111.03     11.44 o 
  -2   1  11       29.40       41.20      3.58 o 
  -1   1  11      623.56      592.81      9.81 o 
   0   1  11      820.00      842.70     17.28 o 
   1   1  11      784.82      742.08     14.57 o 
   2   1  11      166.68      165.27      5.10 o 
   3   1  11      295.37      285.34      6.60 o 
   4   1  11      235.54      248.31     13.81 o 
   5   1  11       41.68       38.35      5.28 o 
   6   1  11       26.18       33.78      6.13 o 
   7   1  11       27.99       34.89      8.94 o 
  -6   2  11      129.62      133.11     13.94 o 
  -5   2  11        3.67       -0.14      8.94 o 
  -4   2  11        2.46        0.71      5.20 o 
  -3   2  11      643.30      649.74     14.76 o 
  -2   2  11      534.80      522.81     22.49 o 
  -1   2  11      129.25      123.25      6.03 o 
   0   2  11      232.76      234.44      4.14 o 
   1   2  11       31.41       28.37      2.06 o 
   2   2  11      939.79      937.96     17.37 o 
   3   2  11       70.09       71.99      3.78 o 
   4   2  11       30.63       32.53      3.73 o 
   5   2  11      363.51      342.91     19.86 o 
   6   2  11       10.41       10.51      5.57 o 
   7   2  11      122.68      107.39      9.73 o 
  -6   3  11      175.00      182.68     26.04 o 
  -5   3  11       14.38       18.46      6.79 o 
  -4   3  11       19.31       17.93      5.84 o 
  -3   3  11      257.60      262.30     10.52 o 
  -2   3  11       67.80       74.02      5.50 o 
  -1   3  11       53.02       52.31      4.61 o 
   0   3  11     1387.60     1354.12     23.45 o 
   1   3  11     1528.60     1473.69     25.02 o 
   2   3  11     1346.70     1352.37     26.95 o 
   3   3  11      531.02      541.25     12.20 o 
   4   3  11        9.23        9.19      3.27 o 
   5   3  11      577.30      590.53     11.18 o 
   6   3  11       15.53        9.23      5.38 o 
   7   3  11       39.60       32.07      6.82 o 
   8   3  11      121.29      114.30      9.36 o 
  -6   4  11        0.91       -3.51      8.16 o 
  -5   4  11      174.55      181.52     19.07 o 
  -4   4  11       32.91       34.28      6.42 o 
  -3   4  11       67.92       72.17     11.44 o 
  -2   4  11      638.43      617.36     14.38 o 
  -1   4  11      319.66      294.13      9.28 o 
   0   4  11      116.79      121.34      6.10 o 
   1   4  11      914.50      896.13     17.34 o 
   2   4  11      261.75      241.55      7.82 o 
   3   4  11      804.08      791.59     24.99 o 
   4   4  11      106.68      106.06      7.63 o 
   5   4  11      129.34      131.12      6.66 o 
   6   4  11      178.06      190.15      9.11 o 
   7   4  11       55.32       54.14      8.94 o 
   8   4  11       20.28       18.95      7.41 o 
  -5   5  11      112.21      119.78      9.73 o 
  -4   5  11        3.61        0.37      5.92 o 
  -3   5  11       25.75       25.62      6.58 o 
  -2   5  11      469.81      483.06     13.17 o 
  -1   5  11      154.43      139.21      7.46 o 
   0   5  11      863.60      812.80     16.77 o 
   1   5  11      582.77      549.89     12.77 o 
   2   5  11       44.81       48.67      4.74 o 
   3   5  11      725.56      728.45     23.41 o 
   4   5  11       35.98       37.09      7.89 o 
   5   5  11        1.30       -0.48      4.91 o 
   6   5  11      338.99      346.71     10.96 o 
   7   5  11       14.74       18.43      6.48 o 
   8   5  11        3.20       10.34      7.19 o 
  -4   6  11      327.15      332.89     19.47 o 
  -3   6  11       38.63       44.55     10.79 o 
  -2   6  11      303.71      296.83     10.96 o 
  -1   6  11      681.29      628.60     14.93 o 
   0   6  11       72.37       86.26      7.37 o 
   1   6  11      230.80      237.44      8.88 o 
   2   6  11      377.45      365.02     10.48 o 
   3   6  11      141.21      136.53     11.31 o 
   4   6  11       66.58       70.50      9.21 o 
   5   6  11       16.53       20.11      5.86 o 
   6   6  11       24.92       28.66      7.50 o 
   7   6  11      362.66      440.91     20.78 o 
  -4   7  11      250.94      275.80     16.18 o 
  -3   7  11       62.37       65.07      7.81 o 
  -2   7  11      116.03      131.52      8.46 o 
  -1   7  11      451.51      452.34     13.39 o 
   0   7  11      140.08      147.16      8.35 o 
   1   7  11      471.89      438.20     12.34 o 
   2   7  11      295.11      302.12     10.41 o 
   3   7  11        0.61       -5.26      6.58 o 
   4   7  11      558.23      618.22     22.62 o 
   5   7  11        3.77       -0.53      7.89 o 
   6   7  11        0.26       -1.28      6.13 o 
   7   7  11       69.27       82.60     12.10 o 
  -2   8  11        0.02       -5.99      5.99 o 
  -1   8  11       65.70       80.74      7.41 o 
   0   8  11      540.96      540.43     14.79 o 
   1   8  11      233.66      256.28     10.51 o 
   2   8  11      287.54      250.02     16.18 o 
   3   8  11      313.26      279.91     15.52 o 
   4   8  11      194.08      183.89     14.73 o 
   5   8  11      417.40      443.80     20.26 o 
   6   8  11        3.10        0.95      9.34 o 
  -1   9  11        4.26        6.38      6.55 o 
   0   9  11      182.51      182.79      9.94 o 
   1   9  11      111.83      108.59      8.55 o 
   2   9  11      367.59      388.50     12.55 o 
   3   9  11       81.27       71.82     10.26 o 
   4   9  11        2.29        1.05      8.42 o 
   5   9  11      138.47      155.74     13.42 o 
   2  10  11      171.53      192.31     15.52 o 
   3  10  11       54.33       80.76     11.31 o 
  -3  -4  12        3.37        7.79      7.42 o 
  -2  -4  12        0.32        1.04      4.77 o 
  -1  -4  12      271.42      283.49      8.59 o 
   0  -4  12       47.83       48.15      4.54 o 
   1  -4  12       11.31        7.17      4.03 o 
   2  -4  12       51.20       61.17      5.40 o 
  -5  -3  12       98.91       94.92      8.91 o 
  -4  -3  12        7.79        3.63      4.97 o 
  -3  -3  12       50.05       57.60      5.46 o 
  -2  -3  12        1.87        1.53      4.15 o 
  -1  -3  12       83.77       89.32      6.67 o 
   0  -3  12      147.76      154.12      6.30 o 
   1  -3  12      276.75      274.84      7.34 o 
   2  -3  12       55.77       59.89      4.80 o 
   3  -3  12       56.78       59.55      6.97 o 
  -5  -2  12       30.15       15.15      9.60 o 
  -4  -2  12        9.07       -0.61      5.99 o 
  -3  -2  12      227.25      215.28     11.31 o 
  -2  -2  12        5.66        5.36      4.05 o 
  -1  -2  12       10.94        9.53      3.39 o 
   0  -2  12      472.34      466.48     19.86 o 
   1  -2  12      122.60      115.47      6.68 o 
   2  -2  12       30.09       29.15      8.17 o 
   3  -2  12       19.36       27.19      5.12 o 
   4  -2  12        6.66        7.45      5.76 o 
   5  -2  12       12.43       20.29      6.79 o 
  -6  -1  12      219.67      213.09     15.78 o 
  -5  -1  12       27.42       29.73      9.47 o 
  -4  -1  12       44.82       40.84      6.21 o 
  -3  -1  12      347.01      353.36     10.29 o 
  -2  -1  12       73.80       82.07      4.62 o 
  -1  -1  12      111.98      110.33      4.81 o 
   0  -1  12       72.03       79.11      4.72 o 
   1  -1  12       83.50       82.04      4.21 o 
   2  -1  12       62.55       65.05      3.37 o 
   3  -1  12       16.17        7.42      4.30 o 
   4  -1  12       27.41       27.09      5.43 o 
   5  -1  12       60.75       65.06      6.85 o 
  -6   0  12        0.76        6.23      7.43 o 
  -5   0  12      151.11      156.22      9.21 o 
  -4   0  12        1.05       -1.32      5.39 o 
  -3   0  12        1.46       -2.53      3.74 o 
  -2   0  12      924.00      882.68     14.04 o 
  -1   0  12       56.94       61.39      4.50 o 
   0   0  12      576.57      569.06     10.49 o 
   1   0  12      237.29      235.94      5.84 o 
   2   0  12      156.73      155.64      5.86 o 
   3   0  12       72.09       69.76      4.23 o 
   4   0  12      207.35      220.06      8.03 o 
   5   0  12       12.96       13.77      6.71 o 
   6   0  12       83.04       86.42      9.60 o 
  -6   1  12       33.85       31.72      7.81 o 
  -5   1  12      210.66      200.72     10.67 o 
  -4   1  12       42.79       50.94      6.48 o 
  -3   1  12       57.76       49.60      5.50 o 
  -2   1  12      415.51      457.20     11.31 o 
  -1   1  12       65.82       56.11      3.77 o 
   0   1  12       37.36       33.11      2.45 o 
   1   1  12      572.47      558.05     12.62 o 
   2   1  12      258.30      268.09      6.65 o 
   3   1  12      847.54      830.40     12.96 o 
   4   1  12       48.89       57.05      5.24 o 
   5   1  12       94.14       93.51      6.55 o 
   6   1  12      213.61      216.96      9.92 o 
   7   1  12        5.74       -6.31      9.47 o 
  -6   2  12       60.50       55.60      8.46 o 
  -5   2  12       21.44       29.28      7.06 o 
  -4   2  12      346.51      326.14     11.49 o 
  -3   2  12       89.30       86.95      6.51 o 
  -2   2  12        2.82        2.15      4.53 o 
  -1   2  12      944.49      933.65     29.46 o 
   0   2  12      109.66       98.40      8.68 o 
   1   2  12      134.34      134.80      5.96 o 
   2   2  12      275.82      275.29      8.72 o 
   3   2  12      105.38       98.52      6.17 o 
   4   2  12      366.82      360.88      8.39 o 
   5   2  12       92.78       97.50      6.58 o 
   6   2  12        5.61        6.84      5.77 o 
   7   2  12       41.28       43.73      7.43 o 
  -5   3  12      100.36      118.64      9.11 o 
  -4   3  12      467.52      479.60     14.12 o 
  -3   3  12       45.73       50.45      6.29 o 
  -2   3  12        3.53       -3.17      5.92 o 
  -1   3  12      422.43      395.42     10.75 o 
   0   3  12       12.90       44.23      6.84 o 
   1   3  12       91.53       84.01      7.37 o 
   2   3  12      687.86      690.72     14.09 o 
   3   3  12      637.29      647.79     13.97 o 
   4   3  12      566.52      563.12     10.64 o 
   5   3  12      221.88      234.36      9.99 o 
   6   3  12      103.96      100.04      7.06 o 
   7   3  12       20.62       30.34      7.15 o 
  -5   4  12      148.94      155.55     10.11 o 
  -4   4  12       35.70       30.39     12.23 o 
  -3   4  12      486.24      494.78     13.97 o 
  -2   4  12        1.07        1.08      4.49 o 
  -1   4  12      240.49      242.07      9.09 o 
   0   4  12      125.18      124.64      6.63 o 
   1   4  12      926.05      878.14     17.30 o 
   2   4  12       19.88       16.39      3.89 o 
   3   4  12      307.55      305.95     15.78 o 
   4   4  12       15.21       13.94      7.63 o 
   5   4  12      165.00      175.29      6.96 o 
   6   4  12      147.92      157.88      8.50 o 
   7   4  12        2.63       -2.35      6.23 o 
  -5   5  12      118.40       94.97     13.42 o 
  -4   5  12      100.95      112.79      9.11 o 
  -3   5  12      584.97      534.75     14.93 o 
  -2   5  12       35.24       38.09      6.04 o 
  -1   5  12       51.42       57.61      5.84 o 
   0   5  12      407.43      419.42     11.72 o 
   1   5  12       66.00       64.65      5.37 o 
   2   5  12      512.78      491.66     12.31 o 
   3   5  12      459.79      445.12     18.42 o 
   4   5  12       33.63       36.04      8.42 o 
   5   5  12      169.13      180.08      9.17 o 
   6   5  12      102.45       96.02     11.05 o 
   7   5  12        3.92        0.79     10.52 o 
  -4   6  12      100.01       95.76     10.39 o 
  -3   6  12       70.96       72.97      7.81 o 
  -2   6  12      324.50      339.22     21.44 o 
  -1   6  12       28.30       31.31      6.58 o 
   0   6  12      137.04      148.04      7.81 o 
   1   6  12      699.86      691.74     15.92 o 
   2   6  12       48.03       46.93      5.31 o 
   3   6  12      154.19      157.58     12.89 o 
   4   6  12      613.71      624.27     23.15 o 
   5   6  12       19.78       29.47      6.32 o 
   6   6  12       49.46       61.52     11.44 o 
   7   6  12       93.34       99.70     13.42 o 
  -3   7  12       42.73       45.63     10.26 o 
  -2   7  12      237.75      252.60     11.23 o 
  -1   7  12       46.79       59.73      6.88 o 
   0   7  12       26.42       39.17      6.84 o 
   1   7  12      322.53      281.43     10.48 o 
   2   7  12       10.08       10.49      5.01 o 
   3   7  12      238.62      230.98     14.73 o 
   4   7  12      245.74      242.03     16.05 o 
   5   7  12        1.34       11.05      8.94 o 
   6   7  12      188.91      203.58     11.06 o 
   7   7  12        2.48        2.37     11.31 o 
  -2   8  12       69.57       64.14      8.26 o 
  -1   8  12      154.79      158.09      9.39 o 
   0   8  12        0.04        3.55      5.77 o 
   1   8  12       78.85       83.77     14.21 o 
   2   8  12      288.76      295.00     11.34 o 
   3   8  12      221.96      245.71     15.78 o 
   4   8  12       87.08       83.66     11.31 o 
   5   8  12      155.28      171.52     13.94 o 
   6   8  12       26.91       24.01      7.68 o 
   0   9  12        1.47        3.18     13.81 o 
   1   9  12        1.16        2.10      5.94 o 
   2   9  12      225.31      255.10     11.24 o 
   3   9  12       39.89       42.62     10.00 o 
   4   9  12      160.26      193.10     14.73 o 
   5   9  12       90.49       85.76     12.36 o 
  -1  -4  13        2.77       -5.52      7.89 o 
  -3  -3  13       39.93       52.06      6.32 o 
  -2  -3  13       10.31        8.63      4.65 o 
  -1  -3  13        2.47       -0.34      4.21 o 
   0  -3  13       26.71       25.71      3.89 o 
   1  -3  13       34.68       50.01      4.24 o 
   2  -3  13       32.24       34.95      5.03 o 
  -4  -2  13       18.24       14.60      6.63 o 
  -3  -2  13        1.39        1.96      6.45 o 
  -2  -2  13        0.62       -0.35      4.12 o 
  -1  -2  13      133.27      131.45     11.31 o 
   0  -2  13        0.94        1.03      2.97 o 
   1  -2  13        5.75        5.10      3.06 o 
   2  -2  13      353.09      361.49     10.86 o 
   3  -2  13        0.44       -4.74      4.74 o 
   4  -2  13        6.29        2.89      5.99 o 
  -5  -1  13       48.76       53.67     10.52 o 
  -4  -1  13      123.75      116.54     10.79 o 
  -3  -1  13       13.25        9.07      7.76 o 
  -2  -1  13      165.47      164.31      7.40 o 
  -1  -1  13      314.50      307.57      7.19 o 
   0  -1  13       29.80       29.82      4.24 o 
   1  -1  13        1.84        5.03      3.82 o 
   2  -1  13      176.73      191.27      7.96 o 
   3  -1  13      214.21      226.77     13.94 o 
   4  -1  13       46.39       48.31      6.06 o 
   5  -1  13       41.25       47.52      9.08 o 
  -5   0  13      104.23      107.85      8.65 o 
  -4   0  13        8.01        8.01      6.13 o 
  -3   0  13       18.09       23.90      5.62 o 
  -2   0  13       54.24       51.47      5.30 o 
  -1   0  13       16.84        9.62      3.45 o 
   0   0  13      691.14      712.98     12.56 o 
   1   0  13       27.34       20.51      3.78 o 
   2   0  13      313.26      323.38     10.71 o 
   3   0  13      183.55      200.84      7.41 o 
   4   0  13       35.61       32.72      5.50 o 
   5   0  13        1.55       -0.32      5.57 o 
  -5   1  13       19.94       27.74      8.16 o 
  -4   1  13       51.02       52.36      6.93 o 
  -3   1  13      274.29      264.63     10.05 o 
  -2   1  13       22.86       24.33      4.91 o 
  -1   1  13       57.94       50.17      4.87 o 
   0   1  13      471.89      484.58     18.68 o 
   1   1  13      134.72      131.39     11.18 o 
   2   1  13      107.31       97.04      6.32 o 
   3   1  13      235.99      243.04      6.55 o 
   4   1  13      122.80      130.15      6.85 o 
   5   1  13      116.66      110.07      7.04 o 
   6   1  13        3.23        4.15     12.23 o 
  -5   2  13       35.80       39.46      7.70 o 
  -4   2  13      135.46      146.52     11.05 o 
  -3   2  13       96.61       98.40      9.08 o 
  -2   2  13      173.67      182.63      8.47 o 
  -1   2  13      146.76      140.72      6.89 o 
   0   2  13      104.89       97.77      7.23 o 
   1   2  13      768.51      755.28     24.47 o 
   2   2  13       46.85       44.99      8.68 o 
   3   2  13       30.41       34.32      5.05 o 
   4   2  13      406.32      393.42      8.92 o 
   5   2  13       81.25       74.99      6.48 o 
   6   2  13      166.63      177.32     13.68 o 
  -5   3  13       12.88       11.16      7.72 o 
  -4   3  13       51.70       54.47      8.81 o 
  -3   3  13      121.90      134.77      8.20 o 
  -2   3  13      353.59      354.89     12.76 o 
  -1   3  13      115.15      112.49      6.76 o 
   0   3  13       82.65       85.83      5.66 o 
   1   3  13      211.28      212.67      7.79 o 
   2   3  13      201.86      193.21      7.40 o 
   3   3  13       41.34       37.62      8.94 o 
   4   3  13      809.55      809.57     53.93 o 
   5   3  13      225.21      231.41      7.96 o 
   6   3  13      336.49      324.97     11.24 o 
  -4   4  13        6.76        1.37      6.97 o 
  -3   4  13      259.59      267.47     11.09 o 
  -2   4  13       43.57       41.30      6.25 o 
  -1   4  13      439.71      435.44     12.07 o 
   0   4  13      184.98      161.34      7.96 o 
   1   4  13       49.53       42.45      5.26 o 
   2   4  13      362.79      346.05     10.18 o 
   3   4  13      163.84      155.74     12.10 o 
   4   4  13       42.81       48.98     11.84 o 
   5   4  13      179.91      185.38      9.22 o 
   6   4  13        0.86       -8.16      8.16 o 
   7   4  13       51.84       47.72      7.70 o 
  -4   5  13       68.59       67.81      8.46 o 
  -3   5  13      152.38      160.06      9.28 o 
  -2   5  13      111.61      112.40      7.83 o 
  -1   5  13      600.10      581.49     23.81 o 
   0   5  13      122.44      128.66      7.38 o 
   1   5  13        6.03        1.45      7.89 o 
   2   5  13      823.53      794.74     26.31 o 
   3   5  13       26.16       38.41      8.94 o 
   4   5  13      269.67      264.65     16.31 o 
   5   5  13      242.58      256.52     10.62 o 
   6   5  13        0.93       -5.00      9.21 o 
   7   5  13       39.32       37.36     11.58 o 
  -3   6  13       61.00       55.72      7.81 o 
  -2   6  13      392.24      382.80     13.07 o 
  -1   6  13      105.05      107.77      7.79 o 
   0   6  13      639.19      618.63     15.57 o 
   1   6  13        0.82        1.12      5.01 o 
   2   6  13      196.43      195.71      9.17 o 
   3   6  13      373.26      365.67     17.89 o 
   4   6  13       35.73       26.57      9.47 o 
   5   6  13       93.55       95.89      8.68 o 
   6   6  13      106.72      120.09      9.06 o 
  -2   7  13      191.86      195.19     10.88 o 
  -1   7  13       98.76      103.38     16.18 o 
   0   7  13      511.49      470.19     14.12 o 
   1   7  13      141.12      137.54      8.13 o 
   2   7  13       14.81        4.08      6.45 o 
   3   7  13      336.88      341.47     17.89 o 
   4   7  13       27.99       24.73      9.73 o 
   5   7  13       71.11       76.29     12.10 o 
   6   7  13       92.77      104.74     11.97 o 
  -1   8  13       49.26       43.51      7.63 o 
   0   8  13       98.42      100.35      8.28 o 
   1   8  13      171.85      160.26      9.01 o 
   2   8  13      113.23      110.42      8.18 o 
   3   8  13      110.17      134.43     12.63 o 
   4   8  13      268.90      292.27     18.68 o 
   5   8  13       71.62       79.18     12.36 o 
   1   9  13      340.82      342.36     15.65 o 
   2   9  13       26.03       28.93      6.88 o 
   3   9  13        2.17        0.26      9.21 o 
  -3  -2  14       22.09       31.28      5.36 o 
  -2  -2  14       15.70       12.13      4.56 o 
  -1  -2  14       58.15       50.74      4.71 o 
   0  -2  14       18.46       20.39      4.92 o 
   1  -2  14       16.52       15.76      5.51 o 
   2  -2  14       11.32        7.60      4.70 o 
  -4  -1  14      285.57      297.80     15.52 o 
  -3  -1  14      180.64      201.78     12.36 o 
  -2  -1  14      217.30      231.22      9.60 o 
  -1  -1  14       15.92       17.90      3.85 o 
   0  -1  14       93.33      102.29      5.77 o 
   1  -1  14      176.95      191.10      8.69 o 
   2  -1  14       27.25       19.99      8.16 o 
   3  -1  14       29.13       30.61      7.89 o 
   4  -1  14       21.61       30.25      9.73 o 
  -4   0  14       60.14       72.08     10.26 o 
  -3   0  14      403.25      432.00     12.70 o 
  -2   0  14       19.57       16.18      7.10 o 
  -1   0  14       16.92       17.99      6.05 o 
   0   0  14      110.95      116.28      4.89 o 
   1   0  14        0.42        1.30      3.77 o 
   2   0  14      362.81      374.95     12.89 o 
   3   0  14        3.29        2.69      3.82 o 
   4   0  14      127.04      133.14      7.45 o 
  -4   1  14       25.05       20.54      6.88 o 
  -3   1  14      102.04      102.18     10.52 o 
  -2   1  14       49.00       51.87      5.93 o 
  -1   1  14       66.45       73.98      5.49 o 
   0   1  14       21.80       28.67      8.68 o 
   1   1  14       29.52       29.87      5.11 o 
   2   1  14      147.43      170.92      8.43 o 
   3   1  14       41.48       51.25      4.27 o 
   4   1  14      112.69      121.47      7.07 o 
   5   1  14      272.66      273.51     10.17 o 
  -4   2  14       34.09       31.26      7.15 o 
  -3   2  14       37.82       40.72      6.63 o 
  -2   2  14      361.38      370.67     18.68 o 
  -1   2  14       28.05       30.97      5.16 o 
   0   2  14       50.51       50.82      4.74 o 
   1   2  14      113.71      109.78      5.82 o 
   2   2  14       42.39       52.61      9.73 o 
   3   2  14      219.15      221.59      8.29 o 
   4   2  14       47.99       45.59      4.77 o 
   5   2  14       11.54        6.26      5.94 o 
  -4   3  14       29.60       38.33      7.49 o 
  -3   3  14        8.88       -0.06      5.99 o 
  -2   3  14      366.89      358.72     11.63 o 
  -1   3  14       66.19       69.53      6.12 o 
   0   3  14      444.71      431.00     12.10 o 
   1   3  14       77.11       66.06      5.30 o 
   2   3  14       18.02       17.36      8.42 o 
   3   3  14      130.94      152.58     12.89 o 
   4   3  14       14.25       18.83      5.65 o 
   5   3  14      113.52      114.56      7.96 o 
   6   3  14      247.39      227.82     14.21 o 
  -4   4  14      194.24      207.18     16.97 o 
  -3   4  14      146.39      142.70      8.84 o 
  -2   4  14       71.61       66.56      7.00 o 
  -1   4  14      374.35      353.56     11.31 o 
   0   4  14      124.67      120.36      9.08 o 
   1   4  14      266.36      264.11     13.42 o 
   2   4  14       31.48       23.14      4.96 o 
   3   4  14      115.70      120.75     12.10 o 
   4   4  14       35.87       55.12      6.45 o 
   5   4  14       16.98        8.88     10.13 o 
   6   4  14       29.56       27.62      9.73 o 
  -3   5  14       13.76       24.60      7.25 o 
  -2   5  14       64.87       66.30     11.97 o 
  -1   5  14      253.13      249.40     10.55 o 
   0   5  14      108.08      110.25      7.26 o 
   1   5  14      260.63      252.30     17.36 o 
   2   5  14        4.49        0.74      4.99 o 
   3   5  14       21.98        8.16      8.94 o 
   4   5  14      308.96      318.84     18.42 o 
   5   5  14       52.07       52.78      7.63 o 
   6   5  14       63.88       61.82     11.05 o 
  -3   6  14      190.34      213.09     17.36 o 
  -2   6  14       90.94      106.44      8.45 o 
  -1   6  14       57.54       57.83      9.87 o 
   0   6  14      389.90      358.30     12.32 o 
   1   6  14       76.85       76.11      6.93 o 
   2   6  14      155.82      166.46     10.26 o 
   3   6  14       55.52       59.19     10.79 o 
   4   6  14       65.35       84.71     11.84 o 
   5   6  14      202.38      221.17     11.16 o 
   6   6  14        2.57       -4.03      7.25 o 
  -2   7  14       70.88       97.34     12.63 o 
  -1   7  14       68.29       71.07      8.18 o 
   0   7  14      130.83      147.10      8.80 o 
   1   7  14       63.24       63.31      6.89 o 
   2   7  14      348.91      343.39     12.21 o 
   3   7  14      100.72      120.75     12.63 o 
   4   7  14        0.45       -9.21      9.21 o 
   5   7  14      256.62      261.76     18.68 o 
   0   8  14       28.67       30.38      7.15 o 
   1   8  14       72.56       78.86      7.89 o 
   2   8  14      112.12      121.56      8.92 o 
   3   8  14       64.83       69.19     11.58 o 
   4   8  14       78.15       88.66     12.89 o 
  -2  -1  15      150.98      157.49      8.68 o 
  -1  -1  15       34.59       35.25      8.68 o 
   0  -1  15       24.54       19.79      4.87 o 
   1  -1  15       94.24       93.67     11.05 o 
   2  -1  15      195.20      199.41     14.47 o 
  -3   0  15       13.43        0.79      8.16 o 
  -2   0  15        0.85        2.37      6.84 o 
   0   0  15        0.76       -1.58      6.84 o 
   2   0  15      166.33      178.72      9.47 o 
   3   0  15        0.16        2.10      8.68 o 
  -3   1  15       14.47       23.96      6.74 o 
  -2   1  15        0.34       -5.28      5.37 o 
  -1   1  15      294.77      293.33     16.84 o 
   0   1  15       77.89       98.13     11.58 o 
   1   1  15       51.11       47.09     10.26 o 
   2   1  15       80.48       93.13     11.84 o 
   3   1  15       46.00       48.14     11.05 o 
   4   1  15       46.13       65.16     10.65 o 
  -3   2  15      267.79      297.27     18.68 o 
  -2   2  15       13.46        7.22      5.75 o 
  -1   2  15       88.81       79.07      6.47 o 
   0   2  15      360.46      379.88     18.68 o 
   1   2  15        8.07        2.37      8.42 o 
   2   2  15       71.63       71.56     11.58 o 
   3   2  15      306.49      313.05      9.51 o 
   4   2  15       14.28       16.94      5.69 o 
  -3   3  15       61.26       64.08      7.97 o 
  -2   3  15        2.45        2.33      6.00 o 
  -1   3  15        4.36        8.59      5.35 o 
   0   3  15      242.11      252.50     11.84 o 
   1   3  15       85.40       80.54      5.85 o 
   2   3  15      204.95      198.36     15.78 o 
   3   3  15      102.58       95.13      9.87 o 
   4   3  15       72.26       74.18      6.96 o 
   5   3  15       25.31       21.32      6.62 o 
  -3   4  15       68.10       80.29      8.50 o 
  -2   4  15       88.55       93.68     11.71 o 
  -1   4  15       40.86       41.36      7.37 o 
   0   4  15       51.31       42.88      6.23 o 
   1   4  15      665.42      680.04     25.25 o 
   2   4  15       49.05       47.71      6.97 o 
   3   4  15      138.97      148.64     13.94 o 
   4   4  15       88.74       99.33      7.44 o 
   5   4  15       96.68       99.08      8.41 o 
  -2   5  15      256.30      250.13     11.61 o 
  -1   5  15       57.08       62.51      7.33 o 
   0   5  15       64.43       56.85      7.76 o 
   1   5  15      785.09      714.10     16.68 o 
   2   5  15      143.03      137.39      8.02 o 
   3   5  15      273.17      280.70     17.63 o 
   4   5  15       59.25       61.82     11.58 o 
   5   5  15        1.08        1.88      6.64 o 
  -2   6  15       73.13       55.25     12.36 o 
  -1   6  15      300.76      310.85     12.58 o 
   0   6  15       47.65       44.40      7.00 o 
   1   6  15      164.58      140.25     11.58 o 
   2   6  15      617.44      597.98     15.65 o 
   3   6  15      119.75      144.43     14.21 o 
   4   6  15       98.96      105.23     13.15 o 
   5   6  15       20.42       28.31      7.60 o 
   0   7  15      105.26      111.39      8.69 o 
   1   7  15       32.32       23.93      6.88 o 
   2   7  15      216.64      199.32     13.29 o 
   3   7  15       54.19       53.14     12.10 o 
   4   7  15       63.07       71.29     12.63 o 
   0   0  16        6.12        5.79      7.63 o 
  -2   1  16      105.82      107.60     13.15 o 
  -1   1  16        1.72        5.92      5.14 o 
   0   1  16        0.53        2.10      9.47 o 
   1   1  16       89.21      101.02     12.89 o 
   2   1  16       17.08        7.37     10.52 o 
  -2   2  16       38.33       41.34      6.89 o 
  -1   2  16      174.71      185.56      9.00 o 
   0   2  16        0.38       -0.41      4.57 o 
   1   2  16       20.33       13.68     10.00 o 
   2   2  16      133.30      151.27     14.21 o 
   3   2  16       40.95       43.15      6.84 o 
  -2   3  16       39.40       45.09      7.21 o 
  -1   3  16       83.47       86.22      7.25 o 
   0   3  16       38.06       50.22      6.13 o 
   1   3  16       17.71       18.21      6.58 o 
   2   3  16      186.73      189.68     15.26 o 
   3   3  16        2.99       -0.30      5.58 o 
   4   3  16       57.93       51.51      7.00 o 
  -2   4  16       51.86       31.57     11.84 o 
  -1   4  16      134.26      146.53      8.78 o 
   0   4  16       61.60       64.12     13.29 o 
   1   4  16       46.94       49.35      6.05 o 
   2   4  16       19.49        6.31     10.00 o 
   3   4  16      245.77      263.07     18.42 o 
   4   4  16       23.55       20.58      6.86 o 
  -1   5  16        0.88       -4.46      6.26 o 
   0   5  16      107.14      122.66      8.41 o 
   1   5  16        6.32        5.51      5.93 o 
   2   5  16        2.45        4.01      5.79 o 
   3   5  16      285.41      313.85     19.73 o 
   4   5  16       15.98       23.10      7.21 o 
   0   6  16       44.56       53.29      7.71 o 
   1   6  16       87.69      100.64      8.15 o 
   2   6  16        2.51        6.07      6.45 o 
   3   6  16       55.82       44.20     12.10 o 
                                                 
